# Supplementary material for: Right versus left eye asymmetry of microvasculature in diabetes revealed by optical coherence tomography angiography
Source: Sci Rep. 2023 Jun 8;13:9332. doi: 10.1038/s41598-023-36058-8 (PMC10250307; doi:10.1038/s41598-023-36058-8)
Supplement: Supplementary file 1 — Supplementary Information. [file 41598_2023_36058_MOESM1_ESM.xlsx]

## Sheet: Data
study_id	group	age	gender	race (white or caucasian (0), black or african american (1), hispanic (2), asian (3), others (4), unspecific (5)	DM type (1 Type1, 2 Type 2)	A1c	OD AL	OS AL		grade (1 health, 2 DM no DR, 30 mild NPDR, 31 moderate NPDR, 32 servire NPDR, 4 PDR)		SVD central	f SVD central	SVD central ratio	SVD inner	f SVD inner	SVD inner ratio	SVD full	f SVD full	SVD full ratio	SVD cal sup VD	f SVD cal sup VD	SVD cal sup VD ratio	SPD central	f SPD central	SPD central ratio	SPD inner	f SPD inner	SPD inner ratio	SPD full	f SPD full	SPD full ratio	SPD cal sup PD	f SPD cal sup PD	SPD cal sup PD ratio	FAZ area mm2	f FAZ area mm2	FAZ area mm2 ratio	FAZ perimeter mm	f FAZ perimeter mm	FAZ perimeter mm ratio	FAZ circularity	f FAZ circularity	FAZ circularity rato	D VD mm-1	f D VD mm-1	D VD mm-1 ratio	D cal VD	f D cal VD
3	1	40	1	2			23.18	23.08	0.00187763	1		10.3	10.3	0	21.4	20.7	0.0144434	20.2	19.6	0.0130953	21.22	20.5	0.0149915	18.4	17.9	0.0119648	40	38.5	0.0165993	37.6	36.2	0.0164793	39.5	37.86	0.0184165	0.34	0.31	0.0401172	2.55	2.34	0.0373243	0.65	0.71	0.038345	126.13	135.67	0.0316654	131.56	140.97
5	1	66	0	2			24.24	24.15	0.00161548	1		7.3	6.9	0.0244738	21.7	20.5	0.0247059	20.1	18.8	0.0290382	21.31	19.99	0.0277707	11.9	8.3	0.156469	37.8	37.7	0.00115045	34.9	34.4	0.00626698	36.99	36.57	0.00495937	0.4	0.42	0.0211893	2.86	2.97	0.0163904	0.61	0.6	0.00717858	119.24	119.81	0.0020711	125.32	126.24
6	1	46	0	2			24.9	24.86	0.000698223	1		7.6	9.5	0.09691	21.2	22.4	0.0239122	19.7	21	0.0277531	20.88	22.23	0.027209	13.2	17.6	0.124939	38.1	41.2	0.0339722	35.3	38.6	0.0388126	37.42	40.85	0.0380883	0.4	0.39	0.0109954	2.65	2.67	0.00326539	0.71	0.68	0.0187494	114.92	117.32	0.00897644	120.78	123.15
7	1	55	1	3			21.87	21.94	0.00138782	1		8.6	8.8	0.00998422	20.2	21.4	0.0250624	18.9	20	0.0245682	19.8	20.98	0.0251403	15.1	16.3	0.0332107	36.1	38.5	0.0279535	33.7	36.1	0.0298773	35.3	37.87	0.0305206	0.32	0.33	0.013364	2.33	2.39	0.011042	0.75	0.73	0.0117384	106.47	115.96	0.037081	110.77	120.8
9	1	61	1	3			23.15	23.16	0.00018756	1		18.6	18.8	0.00464491	23.7	22.5	0.0225658	23.1	22.1	0.0192197	23.33	22.29	0.0198047	31.5	33.7	0.0293193	41.3	41.6	0.00314328	40.2	40.7	0.00536836	40.6	41.05	0.00478713	0.07	0.06	0.0669468	1.23	1	0.0899051	0.55	0.73	0.12296	137.03	142.48	0.0169382	138.2	143.53
10	1	53	1	1			26.85	26.66	0.00308414	1		13.4	12.2	0.040745	21.7	20.7	0.0204894	20.7	19.7	0.0215041	21.3	20.24	0.0221691	23.1	19.9	0.0647589	39.6	37	0.0294935	37.7	35.1	0.0310342	38.8	36.07	0.0316856	0.2	0.19	0.0222764	2.06	1.73	0.0758211	0.61	0.79	0.112297	140.22	139.11	0.00345161	143.71	142.39
11	1	60	0	1			23.44	23.44	1.85279e-08	1		10	10	0	22.2	20.4	0.0367228	20.8	19.3	0.032506	21.59	19.98	0.0336572	18.7	17.3	0.0337955	40.4	37.6	0.0311935	37.9	35.4	0.0296359	39.35	36.64	0.0309893	0.26	0.24	0.0347621	2.08	2.27	0.0379625	0.75	0.59	0.104209	104.56	97.78	0.0291155	107.97	100.71
12	1	20	1	1			22.52	22.45	0.00135204	1		8.9	9	0.0048525	21.3	20.6	0.0145124	19.9	19.3	0.0132958	20.97	20.31	0.0138885	15.7	16.6	0.0242084	39.1	38.8	0.00334503	36.5	36.3	0.00238624	38.46	38.19	0.00305962	0.36	0.35	0.0122345	2.41	2.55	0.0245231	0.77	0.67	0.0604159	127.16	129.16	0.00677752	132.97	134.89
13	1	42	1	2			22.03	22.23	0.00392495	1		10.3	7.6	0.132024	23.1	22.8	0.00567713	21.7	21.1	0.0121773	22.83	22.3	0.010201	18	13.8	0.115393	41.1	41	0.00105797	38.5	38	0.00567713	40.51	40.16	0.00376854	0.35	0.38	0.0357156	2.45	2.5	0.00877392	0.72	0.76	0.0234811	120.04	126.48	0.0226959	125.36	132.59
14	1	58	1	2			22.5	22.44	0.00115967	1		13	12.1	0.031158	21.9	19.9	0.041591	20.9	19	0.0413927	21.63	19.67	0.0412522	22.3	21.5	0.0158664	39.6	37	0.0294935	37.6	35.2	0.0286452	38.92	36.44	0.0285945	0.24	0.24	0	2.1	2.05	0.0104654	0.68	0.71	0.0187494	115.32	113.94	0.00522842	118.78	117.36
15	1	57	1	1			26.02	25.96	0.0010026	1		15	14.4	0.0177288	20.8	23.4	0.0511525	20.2	22.4	0.0448966	20.7	23.02	0.046135	26.4	23.8	0.045027	37.4	40.4	0.0335098	36.2	38.5	0.0267522	37.09	39.56	0.0279994	0.17	0.19	0.0483047	1.79	1.84	0.0119648	0.68	0.69	0.00634018	111.98	112.52	0.00208926	114.34	115.18
17	1	68	1	5			24.57	24.64	0.00123555	1		12.5	13.7	0.0398106	21.5	21.4	0.00202469	20.5	20.5	0	21.01	20.85	0.00331999	20.8	22.6	0.0360451	38.7	37.4	0.0148394	36.7	35.7	0.0119978	37.6	36.32	0.015042	0.17	0.12	0.151268	1.72	1.48	0.0652667	0.73	0.68	0.0308139	123.74	127.18	0.0119087	126.35	129.06
18	1	30	0	2			25.08	24.07	0.0178514	1		10.9	10.5	0.0162372	22.1	22	0.00196959	20.8	20.7	0.00209299	21.69	21.68	0.000200274	18.9	19.2	0.00683942	38.9	41.6	0.0291437	36.7	39.1	0.0275107	38.27	40.95	0.0293954	0.29	0.32	0.042752	2.36	2.64	0.0486919	0.65	0.58	0.0494854	136.75	142.68	0.0184358	141.74	148.44
23	1	41	0	1			23.3	23.25	0.000932945	1		16.1	16.4	0.00801797	22.7	22.6	0.00191742	21.9	21.9	0	22.21	22.25	0.000781457	26.3	28.4	0.0333626	39.9	41.1	0.0128689	38.4	39.7	0.0144593	38.95	40.33	0.0151208	0.1	0.11	0.0413927	1.35	1.46	0.0340191	0.66	0.62	0.0271522	113.76	120.26	0.0241316	115.16	121.89
24	1	53	0	2			23.26	23.3	0.000746211	1		12.1	11.5	0.0220875	21.2	19.9	0.0274828	20.2	18.9	0.0288896	20.88	19.56	0.0283616	21.9	21.2	0.0141083	40.1	37.9	0.0245052	38.1	36	0.0246225	39.38	37.27	0.0239163	0.23	0.24	0.0184834	1.92	2.11	0.0409812	0.77	0.68	0.0539818	133.85	127.63	0.0206656	137.69	131.46
25	1	29	1	2			23.18	23.28	0.00186954	1		6.1	5.5	0.0449671	23	23.9	0.0166701	21.1	21.8	0.014174	22.71	23.57	0.0161424	11.2	10.6	0.0239122	40.4	42.6	0.0230282	37.2	39	0.0205217	40.03	42.16	0.022515	0.5	0.53	0.0253059	2.84	3.07	0.03382	0.78	0.71	0.0408363	123.3	126.86	0.0123616	131.27	135.58
28	1	47	0	1			24.36	24.2	0.00286194	1		14.7	14.7	0	21.8	22.8	0.0194784	21	22.1	0.022173	21.39	22.48	0.0215855	26.2	28.1	0.030405	39.3	40.9	0.0173308	37.8	39.4	0.0180044	38.51	40.08	0.0173542	0.13	0.12	0.0347621	1.59	1.56	0.00827253	0.67	0.63	0.0267343	136	156.26	0.0603089	138.18	158.57
30	1	20	1	2			23.06	23.09	0.000564649	1		6.7	7.4	0.0431569	20.9	21.4	0.0102675	19.3	19.9	0.0132958	20.67	21.28	0.0126311	11.4	12.2	0.029455	38.3	40.2	0.0210273	35.3	37	0.020427	37.81	39.57	0.0197594	0.47	0.46	0.00934003	2.78	2.71	0.0110755	0.76	0.79	0.0168135	131.59	145.7	0.0442367	139.55	154.31
31	1	57	0	1			23.14	23.12	0.000375506	1		14.1	17.1	0.083777	22.5	21.9	0.0117384	21.5	21.4	0.00202469	22.16	21.86	0.0059196	23.9	29.8	0.0958184	40.3	39.9	0.00433215	38.5	38.8	0.003371	39.68	39.64	0.000438018	0.21	0.15	0.146128	2.13	1.74	0.0878304	0.58	0.61	0.0219018	134.82	134.8	6.44306e-05	138.35	137.3
32	2	79	1	3			25.06	25.06	0	2		11.8	13.1	0.0453893	21.7	22.8	0.0214751	20.6	21.7	0.0225925	21.32	22.43	0.0220421	21.9	23.2	0.0250439	39.7	40.8	0.0118697	37.7	38.8	0.0124904	39.02	40.1	0.0118571	0.24	0.23	0.0184834	1.96	2.04	0.0173741	0.78	0.68	0.0595857	127.45	125.23	0.00763146	131.27	128.83
33	1	46	1	4			22.52	22.48	0.000772079	1		13.3	12.7	0.0200479	22	21.3	0.0140431	21.1	20.3	0.0167864	21.56	20.86	0.0143345	23.8	23.6	0.00366495	40	40.4	0.00432137	38.2	38.6	0.00452394	39.03	39.67	0.00706365	0.15	0.19	0.102662	1.61	1.93	0.0787314	0.75	0.65	0.0621479	113.94	109.24	0.0182945	116.05	111.82
35	1	48	0	1			23.78	23.38	0.00736736	1		12.1	12.3	0.00711974	22.1	21.7	0.00793254	21	20.6	0.00835207	21.71	21.29	0.00848416	21.8	22.6	0.0156519	40.7	39.5	0.0129973	38.6	37.6	0.0113995	39.9	38.86	0.0114701	0.23	0.23	0	2.13	1.93	0.0428223	0.64	0.77	0.0803108	138.26	124.76	0.0446212	142.23	128.34
36	1	22	0	0			24.68	24.86	0.00315597	1		13.4	14.8	0.0431569	23.9	23.4	0.00918204	22.7	22.4	0.00577784	23.46	23.09	0.00690407	23.9	24.4	0.00899193	41.8	40.7	0.0115819	39.8	38.8	0.0110513	41.14	39.99	0.0123129	0.23	0.21	0.0395085	2	1.9	0.0222764	0.71	0.73	0.0120645	127.39	115.23	0.0435698	131.05	118.24
37	1	36	0	5			23.76	23.61	0.00275045	1		13.8	15.1	0.0390979	24	24.1	0.0018058	22.8	23.1	0.00567713	23.5	23.53	0.000554065	24	26.3	0.0397445	41.7	42	0.00311324	39.7	40.2	0.00543555	40.92	40.95	0.000318281	0.21	0.13	0.208276	2.04	1.56	0.116506	0.64	0.65	0.00673338	134.62	134.05	0.00184277	138.14	136.2
46	1	56	0	1			24.2	24.23	0.00053803	1		12.8	13.4	0.0198948	21.2	22.9	0.0334996	20.3	21.9	0.0329481	20.89	22.64	0.034938	21.9	23.4	0.0287717	39.1	41.1	0.0216651	37.1	39.1	0.0228028	38.18	40.41	0.0246529	0.2	0.23	0.0606978	1.93	2	0.0154727	0.67	0.73	0.0372481	134.27	134.88	0.00196857	137.61	138.75
48	2	62	1	3			21.4	21.61	0.00424099	2		5.4	5.7	0.0234811	19.4	21.3	0.0405779	17.8	19.7	0.0440462	19.01	20.9442	0.0420826	9.6	12.3	0.107634	35.1	39.6	0.0523881	32.2	36.6	0.0556252	34.3888	38.9116	0.0536616	0.45	0.42	0.0299632	2.91	2.79	0.0182888	0.67	0.68	0.00643411	98.73	108.01	0.0390148	104.433	113.811
49	1	55	0	2			23.07	23.05	0.000376665	1		11.6	10.4	0.0474246	21.8	21.9	0.00198762	20.7	20.6	0.00210313	21.43	21.61	0.0036326	21.3	18.6	0.0588667	41.2	41.1	0.00105539	39	38.6	0.0044773	40.37	40.49	0.00128903	0.24	0.33	0.138303	2.1	2.45	0.0669468	0.69	0.69	0	116.53	103.25	0.0525477	120.03	107.56
56	1	29	1	2			23.47	23.49	0.000369946	1		11.5	11.7	0.00748802	23.1	23.8	0.012965	21.8	22.4	0.0117915	22.73	23.39	0.0124308	19.7	20.1	0.00872983	41.3	42.2	0.0093624	38.9	39.7	0.00884091	40.56	41.46	0.00953135	0.29	0.3	0.0147233	2.25	2.2	0.00975984	0.72	0.77	0.0291582	136.47	131.71	0.0154184	141.45	136.69
57	1	61	1	3			23.28	23.42	0.0026039	1		12.7	12.5	0.00689371	22.6	21.7	0.0176487	21.5	20.7	0.0164681	22.13	21.36	0.0153802	22.7	22.2	0.00967288	40.7	39.5	0.0129973	38.7	37.5	0.0136797	39.83	38.7	0.0124993	0.2	0.22	0.0413927	2.14	2.08	0.0123504	0.56	0.63	0.0511525	124.39	116.02	0.0302526	127.48	119.2
59	1	56	1	0			22.57	22.62	0.000961042	1		13.1	13.4	0.0098335	22.3	21	0.0260856	21.3	20.1	0.0251835	22.02	20.72	0.0264276	23	24.1	0.0202892	41.4	39.3	0.0226078	39.3	37.6	0.0192047	40.62	38.75	0.0204682	0.23	0.21	0.0395085	1.89	1.92	0.00683942	0.81	0.7	0.063387	137.07	126.17	0.0359863	141.01	129.47
62	1	48	0	0			24.18	24.05	0.00234122	1		13	13.1	0.00332794	21.6	22.2	0.0118992	20.6	21.2	0.0124686	21.32	21.91	0.0118552	23	22.5	0.00954532	39.5	40.1	0.00654728	37.7	38.1	0.00458363	39.02	39.38	0.00398845	0.24	0.23	0.0184834	2.1	1.92	0.0389181	0.68	0.77	0.0539818	137.95	143.26	0.0164032	142.09	147.37
73	1	52	1	0			24.8	24.72	0.0014032	1		17	13.7	0.0937284	21.8	19.2	0.0551553	21.2	18.6	0.0568229	21.63	18.98	0.0567603	29.7	23.7	0.0980081	38.3	34.1	0.0504444	37.3	32.9	0.0545129	38.05	33.56	0.0545327	0.14	0.14	0	1.82	1.61	0.0532455	0.54	0.67	0.093681	136.37	135.03	0.00428857	138.73	137.36
77	1	48	1	1			24.62	24.63	0.000176346	1		8.7	7.7	0.0530285	22.3	21.4	0.0178911	20.8	19.8	0.0213981	22.08	21.02	0.0213664	14.6	12.6	0.0639823	39	37.7	0.0147233	36.2	34.9	0.0158831	38.43	37.05	0.0158822	0.41	0.41	0	2.7	2.87	0.0265181	0.71	0.62	0.0588667	127.33	128.68	0.00458031	134	135.42
78	1	51	1	3			23.53	23.49	0.000738929	1		12.7	10.6	0.0784979	22.7	22.7	0	21.6	21.4	0.00403998	22.33	22.28	0.000973537	22.3	18.3	0.0858538	40.2	40.6	0.00429998	38.2	38.1	0.00113839	39.48	39.67	0.00208506	0.23	0.28	0.0854302	2.01	2.22	0.0431569	0.72	0.73	0.00599036	130.04	129.23	0.00271362	133.77	133.78
82	1	51	1	3			22.25	22.42	0.00330559	1		5.7	3.7	0.187673	18.5	21.5	0.0652667	17	19.5	0.0595857	18.27	21.31	0.0668449	9.7	6.6	0.167228	37.9	39.3	0.0157533	34.7	35.5	0.00989888	37.28	38.79	0.0172439	0.49	0.6	0.0879552	2.9	3.43	0.0728961	0.73	0.64	0.0571429	108.41	105.53	0.0116934	115.26	113.82
89	1	46	1	0			22.66	22.52	0.00269152	1		12.1	11.4	0.0258805	21.2	22.2	0.0200171	20.2	21	0.0168679	20.97	21.93	0.0194402	21.2	21.3	0.00204374	38.7	40.2	0.0165151	36.7	38.1	0.0162589	38.1	39.79	0.018849	0.26	0.3	0.0621479	2.07	2.23	0.0323345	0.76	0.74	0.0115819	106.5	115.02	0.0334238	109.97	119.37
91	1	39	0	2			25.45	25.39	0.0010251	1		10.1	9.7	0.0175496	21.2	21.3	0.00204374	19.9	20	0.00217692	20.75	20.73	0.000418799	16.5	15.9	0.0160868	37.9	38	0.00114439	35.5	35.5	0	37.02	36.8	0.0025886	0.29	0.25	0.064458	2.36	2.23	0.0246071	0.65	0.64	0.00673338	125.39	118.15	0.0258292	129.96	121.85
95	1	37	0	0			24.56	24.57	0.000176812	1		16.1	15.8	0.00816879	23.9	24.1	0.00361914	23	23.1	0.00188414	23.5	23.57	0.00129172	27.3	26.8	0.00802785	42.2	42.6	0.00409715	40.6	40.8	0.00213413	41.48	41.62	0.00146333	0.15	0.14	0.0299632	1.67	1.61	0.0158906	0.66	0.69	0.0193052	144.34	149.46	0.0151383	147.02	152.04
96	1	57	0	0			23.06	23.21	0.00281586	1		15	15.3	0.00860017	21.5	21.7	0.00402127	20.8	21	0.00415596	21.28	21.55	0.00547565	27.1	28.5	0.0218756	39.8	40.3	0.00542197	38.4	39	0.00673338	39.29	40.02	0.00799506	0.16	0.18	0.0511525	1.64	1.8	0.0404287	0.75	0.69	0.0362122	128.91	128.41	0.00168776	131.46	131.28
97	1	63	0	2			24.2	23.89	0.00559923	1		13.2	11.3	0.0674955	22.4	22.2	0.00389504	21.3	21	0.00616031	21.67	21.46	0.00422919	23.2	19	0.0867344	40.3	38.6	0.0187177	38.4	36.4	0.0232298	39.06	37.19	0.0213061	0.12	0.15	0.09691	1.48	1.6	0.0338583	0.71	0.74	0.0179734	110.17	104.65	0.0223241	111.8	106.59
99	1	65	1	2			23.79	23.52	0.00495714	1		8.7	7.3	0.0761964	21.7	22.3	0.0118451	20.2	20.7	0.010619	21.22	21.84	0.0125073	15.3	11.5	0.123994	39.4	38.6	0.00890892	36.7	35.6	0.0132161	38.55	37.57	0.0111832	0.34	0.37	0.0367228	2.47	2.69	0.0370553	0.7	0.65	0.0321847	112.16	114.77	0.00999038	116.99	120.17
101	1	51	1	2			23.56	23.53	0.000553341	1		8.3	7.1	0.0678197	21	21.5	0.0102192	19.6	19.9	0.00659701	20.68	21.25	0.0118084	14.2	12.2	0.0659285	36.5	38.9	0.0276567	34	35.8	0.0224041	35.88	38.23	0.0275519	0.37	0.45	0.0850108	2.45	2.81	0.0595402	0.77	0.71	0.0352324	121.17	118.06	0.0112923	126.87	124.88
102	1	66	1	2			22.54	22.48	0.00115762	1		10.6	10.5	0.00411657	21.5	22.7	0.0235874	20.3	21.3	0.0208836	21.17	22.11	0.0188679	19.6	18	0.0369836	38.8	40.5	0.0186233	36.7	38	0.0151175	38.27	39.45	0.0131885	0.29	0.26	0.0474246	2.35	2.23	0.022763	0.66	0.65	0.00663058	113.02	109.11	0.0152907	117.14	112.66
107	1	83	0	2		6.5	23.75	23.58	0.00311981	1		8.4	9.1	0.0347621	20.6	22.3	0.0344376	19.3	20.8	0.032506	20.43	21.88	0.029779	14.8	17.1	0.0627344	38.6	40.3	0.0187177	35.9	37.7	0.0212469	38	39.66	0.0185691	0.39	0.35	0.0469966	2.69	2.51	0.0300786	0.68	0.71	0.0187494	100.8	109.95	0.0377347	105.81	114.83
108	1	34	0	2			24.94	24.98	0.000695967	1		14.7	13.1	0.050046	23.8	22.7	0.0205511	22.8	21.6	0.0234811	23.46	22.33	0.0214393	24.2	23.6	0.0109034	41.8	40.7	0.0115819	39.8	38.7	0.0121721	40.96	40	0.0103	0.2	0.23	0.0606978	1.82	1.88	0.0140865	0.77	0.81	0.0219943	134.32	149.03	0.045133	137.66	153.31
109	1	28	1	2			23.79	23.75	0.000730846	1		9.5	9.7	0.00904813	21	20.6	0.00835207	19.7	19.4	0.0066645	20.57	20.2	0.00788292	16.5	15.9	0.0160868	37.4	37.8	0.0046202	35.1	35.3	0.00246759	36.66	36.76	0.00118304	0.3	0.28	0.0299632	2.12	2.22	0.0200171	0.83	0.72	0.0617456	127.79	122.02	0.0200658	132.62	126.31
111	1	54	1	2			23	23.5	0.00934003	1		11.2	13.2	0.0713559	22.3	22.3	0	21.1	21.2	0.00205341	21.84	21.88	0.000794684	19.7	23.3	0.0728897	40.5	39.5	0.0108579	38.2	37.7	0.00572201	39.54	38.91	0.00697543	0.24	0.22	0.0377886	2.07	2.1	0.00624895	0.71	0.62	0.0588667	122.39	115.31	0.025879	126.06	118.47
112	1	45	1	2			23.86	23.73	0.00237272	1		7	5.5	0.104735	22.9	21.3	0.0314559	21	19.5	0.0321847	22.43	21.02	0.0281966	12.5	10.7	0.0675262	40.9	39.9	0.0107504	37.5	36.6	0.0105502	40.05	39.45	0.00655551	0.45	0.51	0.0543577	2.8	2.95	0.022664	0.72	0.73	0.00599036	125.03	108.68	0.0608646	132.25	115.85
119	1	54	1	2			22.63	22.41	0.00424268	1		9.2	7.2	0.106455	22.1	22.2	0.0019607	20.6	20.5	0.00211336	21.67	21.83	0.00319482	17.7	13.7	0.111253	40.6	41.7	0.01161	38	38.6	0.00680371	39.98	41.1	0.011999	0.35	0.43	0.0894004	2.46	2.68	0.0371997	0.73	0.75	0.0117384	102.98	95.53	0.0326131	107.55	100.79
122	1	42	0	2			23.26	23.07	0.00356212	1		10.2	9.7	0.0218284	22.9	22.9	0	21.5	21.4	0.00202469	22.49	22.48	0.000193149	17.4	15.6	0.0474246	40	40.3	0.00324505	37.5	37.5	0	39.22	39.39	0.00187839	0.31	0.34	0.0401172	2.33	2.46	0.0235792	0.72	0.7	0.0122345	133.99	130.56	0.0112622	139.23	136.18
123	1	64	0	0		5.4	24.39	24.95	0.00985877	1		10.2	10.7	0.0207836	21.3	23.1	0.0352324	20.1	22	0.0392266	20.78	22.67	0.037806	18.1	23.3	0.109677	37.4	42	0.0503777	35.3	39.9	0.0531982	36.49	41.12	0.0518792	0.23	0.21	0.0395085	2.25	2.05	0.0404287	0.56	0.62	0.0442037	117.72	129.03	0.0398404	121.1	132.4
125	1	63	1	3			24.04	24.06	0.000361142	1		11.3	10.9	0.0156519	24.4	22.4	0.0371418	22.9	20.9	0.0396892	24.02	22.02	0.0377557	20.3	14.9	0.13431	43.3	40.1	0.0333435	40.8	37.3	0.0389513	42.8	39.3	0.0370512	0.33	0.36	0.0377886	2.31	2.44	0.0237778	0.78	0.77	0.00560388	128.05	123.44	0.0159237	133.39	129.08
127	1	33	1	2			23.16	23.1	0.00112658	1		9.7	10.2	0.0218284	22.2	23.2	0.019135	20.8	21.7	0.0183964	21.56	22.53	0.0191124	17.6	20.1	0.0576834	39	42	0.0321847	36.6	39.5	0.033116	37.94	41.01	0.0337924	0.25	0.26	0.0170333	2.22	2.46	0.0445821	0.65	0.54	0.0805196	107.86	116.13	0.032084	111.23	119.91
131	1	39	0	2			22.84	23.13	0.00547953	1		7.3	6.3	0.0639823	22.9	21.6	0.0253817	21.1	19.9	0.0254294	22.53	21.28	0.0247896	13.6	12	0.0543577	41.4	39.7	0.0182098	38.3	36.6	0.0197177	40.9	39.15	0.0189915	0.45	0.46	0.00954532	2.89	2.83	0.00911141	0.67	0.72	0.0312577	104.24	109	0.0193921	110.26	115.44
134	1	36	0	2			22.88	22.96	0.00151588	1		12.8	10.4	0.0901766	22.9	21.4	0.0294217	21.7	20.2	0.0311084	22.73	21.22	0.0298541	22.7	19.5	0.0659912	42.5	41.3	0.0124389	40.3	38.9	0.0153554	42.21	40.87	0.0140107	0.32	0.34	0.0263289	2.32	2.39	0.0129099	0.74	0.75	0.00582954	136.04	127.91	0.0267621	141.54	133.41
135	1	34	0	0			26.21	26.08	0.00215942	1		15.1	14.4	0.0206145	22.4	22.6	0.00386042	21.6	21.7	0.00200598	22.2	22.27	0.00136724	27.1	25.8	0.0213496	41	40.5	0.00532883	39.4	38.9	0.00554662	40.49	39.92	0.00615724	0.19	0.18	0.0234811	1.89	1.79	0.0236088	0.68	0.69	0.00634018	152.55	143.65	0.0261066	156.15	146.86
137	1	28	0	3			23.52	23.51	0.000184688	1		11.9	12.3	0.0143582	23.7	24.2	0.00906702	22.3	22.9	0.0115306	23.25	23.88	0.0116114	19.8	21.9	0.0437789	41.5	42.8	0.0133957	39	40.4	0.0153168	40.67	42.13	0.0153173	0.29	0.29	0	2.3	2.22	0.0153749	0.68	0.73	0.0308139	125.79	125.58	0.000725638	130.38	130.16
141	1	65	1	3			22.04	22.03	0.000197113	1		7.2	7.9	0.0402946	21.2	21.1	0.00205341	19.6	19.6	0	20.68	20.68	0	13.5	14.4	0.0280287	40.5	39.4	0.0119588	37.4	36.5	0.0105787	39.47	38.52	0.0105808	0.37	0.37	0	2.55	2.67	0.0199711	0.71	0.65	0.038345	113.42	114.48	0.00403998	118.75	119.86
248	2	40	1	5	2	7.5	21.54	21.36	0.00364445	2		6.2	7.8	0.0997029	18.7	20.9	0.0483047	17.3	19.4	0.0497556	18.04	20.2298	0.0497556	9.9	12.9	0.114955	34.5	37.2	0.0327238	31.8	34.5	0.035392	33.1602	35.9757	0.035392	0.29	0.29	0	2.47	2.27	0.0366711	0.6	0.72	0.0791812	150.766	142.536	0.0243788	156.266	147.735
274	2	65	1	3	2	6.5	24.18	23.95	0.00415078	2		5.5	5.8	0.0230653	23.1	21.1	0.0393295	21.1	19.4	0.0364807	22.7404	20.7501	0.0397783	8.9	9.5	0.0283336	40.5	37.5	0.0334238	36.9	34.3	0.0317322	39.7687	36.687	0.0350299	0.51	0.46	0.0448123	3.03	2.93	0.014575	0.69	0.68	0.00634018	113.78	108.52	0.0205561	121.287	114.936
279	2	62	1	2	2	6.9	23.82	23.91	0.00163782	2		5.8	5.4	0.0310342	19.2	19.9	0.0155518	17.7	18.3	0.0144778	18.7615	19.4851	0.0164356	10.2	9.6	0.0263289	34.9	36.4	0.018276	32.1	33.4	0.0172414	34.025	35.563	0.0191992	0.4	0.43	0.0314085	2.66	2.67	0.00162962	0.7	0.76	0.0357156	110.17	113.68	0.0136207	115.791	119.939
283	2	54	0	2	2	11.7	23.6	23.52	0.00147469	2		11.2	9	0.0949755	22.1	21.1	0.0201098	20.8	19.8	0.0213981	21.7538	20.7694	0.0201113	19.6	16	0.0881361	40.1	37.7	0.026803	37.8	35.3	0.0297171	39.5334	37.0283	0.0284303	0.31	0.33	0.0271522	2.42	2.49	0.012384	0.66	0.66	0	115.34	116.13	0.00296448	119.849	120.975
285	2	50	1	3	2	6.1				2		10.6	11.2	0.0239122	20.5	20	0.0107239	19.4	19	0.00904813	20.2298	19.6965	0.0116028	18.4	18.9	0.011644	37.7	36.2	0.0176328	35.6	34.3	0.0161559	37.1227	35.5573	0.0187106	0.29	0.25	0.064458	2.29	2.13	0.0314559	0.7	0.69	0.00624895	110.11	112.09	0.00774011	114.127	115.597
302	4	55	0	2	2	9.4	22.94	22.79	0.00284909	4		1.9	4.8	0.402488	12.4	16.6	0.126686	11.3	15.3	0.131613	12.5	16.41	0.118199	3.3	10.3	0.494323	26.1	34.3	0.118654	23.6	31.6	0.126775	26.11	33.9	0.113393	0.68	0.48	0.151268	3.89	3.25	0.0780663	0.56	0.57	0.00768682	64.1	71.16	0.0453779	69.87	75.56
307	2	57	1	2	2	6.6	24.12	24.22	0.00179684	2		9.4	8.3	0.0540498	24	23	0.0184834	22.3	21.3	0.0199253	23.4266	22.4428	0.0186327	16.8	14.8	0.0550476	42	39.8	0.0233662	39.1	37	0.023975	41.0753	38.9851	0.0226825	0.34	0.36	0.0248236	2.57	2.63	0.0100226	0.65	0.66	0.00663058	116.01	110.54	0.020976	121.003	115.59
317	2	47	0	2	2	6.7	22.9	22.99	0.00170349	2		10.3	9.8	0.0216111	21.7	21.1	0.0121773	20.4	19.8	0.012965	21.304	20.6469	0.013606	18.5	18.3	0.00472064	40.3	39.3	0.0109125	37.9	37	0.0104375	39.5795	38.5826	0.0110785	0.3	0.29	0.0147233	2.35	2.22	0.0247149	0.67	0.75	0.0489865	117.17	107.3	0.0382167	121.597	111.214
325	2	63	1	1	2	6.9	22.68	22.67	0.00019153	2		10.7	12.8	0.0778262	21.1	22.7	0.0317434	19.9	21.6	0.0356007	20.5993	22.359	0.0356007	19.8	22.7	0.0593607	37.9	40.2	0.0255868	35.8	38.3	0.0293157	37.058	39.6458	0.0293157	0.24	0.24	0	2.25	1.95	0.0621479	0.59	0.8	0.132238	117.41	129.8	0.0435696	120.932	133.694
342	2	60	1	1	2	9.3	23	23.1	0.00188414	2		9.2	8.8	0.0193052	22.3	21.9	0.00786075	20.8	20.4	0.00843317	21.8833	21.5587	0.00649001	15.8	15.5	0.00832539	40.1	41	0.00963948	37.4	38.1	0.00805337	39.3479	40.2641	0.00999653	0.35	0.38	0.0357156	2.69	2.66	0.00487064	0.61	0.68	0.0471791	116.74	121.27	0.0165337	121.919	127.133
394	2	50	0	2	2	9.5	23.23	23.3	0.00130671	2		11.5	8.1	0.152213	23.2	22.5	0.0133055	21.9	20.8	0.0223808	22.9382	22.0474	0.0172028	20.6	14.1	0.164648	42.8	41.2	0.0165466	40.3	38.1	0.0243801	42.2105	40.3849	0.0192021	0.32	0.4	0.09691	2.47	2.62	0.0256043	0.67	0.73	0.0372481	154.349	146.809	0.0217511	160.585	154.299
430	2	45	1	2	2		23.94	24.01	0.00126801	2		11.5	9.1	0.101656	23.2	22.7	0.00946213	21.9	21.1	0.0161617	22.8705	22.1003	0.0148768	19.5	16	0.0859146	40.9	40.8	0.00106314	38.5	38	0.00567713	40.2061	39.8015	0.00439224	0.3	0.32	0.0280287	2.45	2.55	0.0173741	0.63	0.63	0	153.225	146.809	0.0185769	159.014	152.741
452	3	66	0	2	2	8.8	22.61	22.74	0.0024899	3	0	11	12.4	0.052029	20.2	21.1	0.0189311	19.2	20.1	0.0198948	19.9624	20.9597	0.021174	18.6	21.8	0.0689435	38.4	38.9	0.00561838	36.1	37	0.0106945	37.5334	38.5826	0.0119737	0.27	0.29	0.0310342	2.2	2.47	0.0502743	0.71	0.6	0.0731071	118.56	111.19	0.0278725	122.576	115.246
481	3	53	1	3	2	13.1	22.66	22.71	0.000957229	3	0	3.7	6.1	0.217128	18.7	20.2	0.0335098	17	18.6	0.039064	18.2938	19.9548	0.037744	6.4	11.4	0.250725	34.9	38.5	0.0426353	31.6	35.4	0.0493162	34.0049	37.9785	0.0479961	0.5	0.48	0.0177288	3.08	2.9	0.0261527	0.66	0.72	0.0377886	122.14	107.65	0.0548439	130.03	114.309
496	3	59	0	3	2	6.3	23.36	23.37	0.000185874	3	0	7.3	9.8	0.127903	21.6	22.8	0.0234811	20	21.3	0.0273496	21.136	22.3429	0.0241158	13.3	18.1	0.133827	39.4	42.2	0.0298162	36.5	39.6	0.0354023	38.5732	41.5389	0.0321685	0.38	0.33	0.0612697	2.68	2.48	0.0336831	0.66	0.68	0.012965	121.27	132.42	0.0382002	127.133	137.944
500	2	48	1	2	2	7.3	23.8	23.79	0.000182515	2		12.1	11.6	0.0183274	22.4	23	0.0114798	21.2	21.7	0.0101239	21.9129	22.3969	0.0094894	21.7	18.7	0.0646181	40.5	41.1	0.0063868	38.3	38.6	0.00338853	39.5879	39.8397	0.00275406	0.23	0.22	0.0193052	2.11	2.11	0	0.66	0.62	0.0271522	117.39	129.13	0.041396	120.761	132.672
505	2	54	0	3	2	6.6	24.28	24.14	0.00251142	2		9.9	9.9	0	21.6	21.9	0.00599036	20.3	20.6	0.00637118	21.1683	21.5766	0.0082971	16.9	16.8	0.00257742	38.8	40.4	0.0175496	36.4	37.7	0.01524	37.9569	39.4873	0.0171659	0.29	0.32	0.042752	2.25	2.31	0.0114295	0.72	0.75	0.0177288	137.446	135.024	0.00772114	142.46	140.48
515	2	72	0	3	2	6.6	23.83	23.79	0.0007296	2		7.8	5.2	0.176091	18.3	21.9	0.077993	17.1	20	0.0680339	17.7529	21.4242	0.0816371	12.5	8.5	0.167491	33	38	0.0612697	30.7	34.7	0.0531911	31.8721	37.1711	0.0667943	0.26	0.47	0.257125	2.06	2.99	0.161804	0.77	0.67	0.0604159	109.88	123.01	0.0490218	113.46	130.451
627	2	53	0	5	2	7.7	24.31	24.32	0.000178612	2		11.4	12.8	0.0503051	22.6	23.7	0.0206399	21.4	22.5	0.0217687	22.0873	23.155	0.0205026	19.6	22.5	0.0599264	40.3	42.2	0.0200074	37.9	40	0.0234208	39.1172	41.1645	0.0221546	0.22	0.2	0.0413927	2.02	2.15	0.0270871	0.68	0.54	0.100115	154.402	169.693	0.041011	158.637	173.914
672	2	42	0	2	2	7.9	23.88	23.88	0	2		14.1	13.2	0.0286452	23.2	23.6	0.00742402	22.2	22.4	0.00389504	22.913	23.1194	0.00389504	24.5	22.4	0.0389181	41.9	41.1	0.0083722	39.8	39	0.00881847	41.0782	40.2526	0.00881847	0.22	0.22	0	2.07	1.91	0.034937	0.65	0.77	0.0735774	150.695	144.821	0.0172673	154.829	148.794
741	2	49	0	2	2	7.6	24.01	24.05	0.000722921	2		12.8	15	0.0688813	21	22.8	0.0357156	20.1	21.9	0.0372481	20.6251	22.4071	0.0359892	22.5	27.1	0.0807868	37	41.1	0.0456401	35.4	39.5	0.0475938	36.3248	40.4146	0.046335	0.18	0.16	0.0511525	1.73	1.62	0.0285311	0.76	0.76	0	151.122	165.844	0.0403721	154.497	169.128
758	3	36	1	5	2	7.7	24.76	24.45	0.00547178	3	0	16.1	15.8	0.00816879	22.3	22.4	0.00194316	21.6	21.6	0	21.9099	22.0682	0.00312668	27.3	28.4	0.0171557	38.8	40.6	0.0196943	37.5	39.2	0.0192548	38.038	40.0497	0.0223815	0.1	0.15	0.176091	1.46	1.61	0.042473	0.62	0.71	0.0588667	140.137	145.114	0.0151565	141.859	147.805
782	2	41	1	2	2	6.7	22.92	22.93	0.000189441	2		9.5	10.7	0.0516602	21.5	22.6	0.02167	20.2	21.3	0.0230282	21.2521	22.4094	0.0230282	17	18.1	0.0272297	38.8	40.3	0.0164733	36.4	37.8	0.0163904	38.2958	39.7687	0.0163904	0.35	0.35	0	2.44	2.62	0.0309115	0.73	0.65	0.0504095	149.729	155.018	0.0150762	156.371	161.895
938	3	66	0	1	2	8.1	24.05	24.08	0.000541402	3	0	4.9	5.2	0.0258073	17.2	20.9	0.0846178	15.9	19.2	0.0819041	17.0065	20.6612	0.0845402	7.9	9.8	0.093599	31.8	38.6	0.0841602	29.2	35.4	0.0836204	31.2321	38.0941	0.0862565	0.46	0.5	0.0362122	3.25	3.03	0.0304407	0.54	0.69	0.106455	102.53	95.13	0.0325335	108.592	101.275
975	2	66	0	2	2	7.3	23.72	23.73	0.000183054	2		6.4	5.9	0.035328	21.6	21.2	0.00811789	19.9	19.5	0.00881847	21.4471	21.0803	0.00749237	12	10.8	0.0457575	29.1	39.4	0.131603	36	36.1	0.0012047	38.7988	39.0255	0.00253079	0.51	0.53	0.0167057	3	3.17	0.023938	0.71	0.66	0.0317144	96.269	118.911	0.0917356	102.621	127.085
1052	3	63	0	3	2	6.1	24.74	24.78	0.000701607	3	0	8.5	10.1	0.0749024	22.2	20.5	0.0345991	20.7	19.3	0.030413	21.8758	20.0959	0.0368567	15.4	18.2	0.0725507	40.1	37.5	0.0291131	37.4	35.3	0.0250969	39.5244	36.7557	0.0315406	0.38	0.28	0.132626	3.12	2.64	0.0725507	0.49	0.51	0.0173741	152.766	143.831	0.0261742	160.152	148.89
1199	2	60	1	2	2	8.8	22.07	21.93	0.0027637	2		9.1	11.5	0.101656	21.9	21.4	0.0100303	20.4	20.3	0.00213413	21.3671	21.1996	0.00341903	16.3	20	0.0888424	40	38.6	0.0154727	37.4	36.5	0.0105787	39.173	38.1174	0.0118636	0.32	0.3	0.0280287	2.3	2.22	0.0153749	0.77	0.78	0.00560388	140.264	133.115	0.0227192	145.931	138.145
1287	2	72	0	3	2	7.6	23.2	23.1	0.001876	2		5.9	5.4	0.0384583	20.9	20.5	0.00839243	19.2	18.8	0.00914338	20.4742	20.1693	0.00651527	9.8	9	0.0369836	37.3	36.4	0.0106074	34.2	33.3	0.0115819	36.4697	35.7255	0.00895376	0.44	0.48	0.0377886	3.45	3.26	0.0246015	0.47	0.57	0.083777	112.64	112.67	0.000115653	118.994	119.639
1364	3	36	0	2	2	11.6	22.59	22.55	0.000769685	3	0	8.9	9.9	0.0462452	22.2	20.5	0.0345991	20.7	19.3	0.030413	21.7458	20.1552	0.0329866	15.8	18.1	0.0590215	39.9	38.2	0.0189095	37.2	35.9	0.0154485	39.0793	37.4908	0.0180221	0.34	0.3	0.0543577	2.64	2.36	0.0486919	0.62	0.67	0.0336831	147.954	136.944	0.0335837	154.322	142.118
1390	2	63	1	3	2	9.4	24.09	24.16	0.00126013	2		10.7	10.4	0.0123504	22.8	21.7	0.0214751	21.4	20.5	0.0186599	22.217	21.2204	0.0199335	17.8	17.7	0.00244674	40.3	39.3	0.0109125	37.8	36.9	0.0104654	39.2432	38.1966	0.011739	0.26	0.24	0.0347621	2.32	2.31	0.001876	0.61	0.57	0.029455	143.972	151.108	0.0210094	148.663	155.641
1433	2	65	1	2	2	6.7	22.69	22.45	0.00461815	2		9.9	12.6	0.104735	20.8	22.3	0.0302415	19.6	21.2	0.0340798	20.112	21.6909	0.032821	16.6	23.8	0.156469	36.9	41.7	0.0531097	34.6	39.6	0.0586191	35.5039	40.5169	0.0573603	0.18	0.16	0.0511525	1.85	1.72	0.0316433	0.68	0.67	0.00643411	137.644	148.468	0.0328756	140.718	151.408
1465	2	49	0	2	2	5.7	24.77	24.34	0.00760543	2		11.1	7.9	0.147696	23.9	23.4	0.00918204	22.4	21.7	0.0137883	23.5316	23.1401	0.00728675	19.1	13.6	0.147494	42.1	42.1	0	39.6	38.9	0.00774558	41.6006	41.4816	0.00124405	0.34	0.44	0.111974	2.44	2.89	0.073508	0.71	0.65	0.038345	143.287	140.689	0.00794665	149.454	148.625
1495	2	54	1	2	2	7.1	23.96	23.76	0.00364038	2		6.1	6.4	0.0208501	21.3	21.1	0.00409715	19.6	19.4	0.00445434	21.0276	20.5943	0.00904316	10.8	10.7	0.00403998	39.7	38.3	0.0155917	36.4	35.1	0.0157943	39.0513	37.2608	0.0203831	0.48	0.41	0.0684574	2.76	2.62	0.0226078	0.79	0.76	0.0168135	134.387	129.877	0.014825	142.7	136.678
1517	2	67	0	2	2	9.5	23.71	23.63	0.00146783	2		13.5	11.4	0.0734289	21.5	21.7	0.00402127	20.6	20.5	0.00211336	21.2616	21.0661	0.00401123	23.4	19.8	0.0725507	39.5	39.9	0.0043758	37.7	37.6	0.00115351	38.9108	38.6384	0.00305137	0.22	0.19	0.0636691	2.16	1.93	0.0488964	0.59	0.65	0.0420613	161.817	144.915	0.0479108	166.256	148.335
1519	3	47	0	2	2		22.75	23.02	0.00512392	3	0	6.1	5.1	0.0777597	22.6	20.9	0.0339622	20.8	19.2	0.0347621	22.4513	20.7877	0.033434	11.6	8.4	0.140179	41.8	38.6	0.034589	38.4	35.2	0.0377886	41.4485	38.1109	0.0364604	0.52	0.54	0.0163904	3.06	3.55	0.0645069	0.7	0.54	0.112704	147.265	145.476	0.00530819	157.184	155.678
1781	2	61	0	2	2	8.2	24.09	24.26	0.003054	2		16.6	17.8	0.0303119	21.1	21.3	0.00409715	20.6	20.9	0.00627907	20.9256	21.1392	0.00441113	28.3	30.9	0.038172	37.7	38.1	0.00458363	36.6	37.3	0.00822775	37.1784	37.7269	0.00635981	0.11	0.08	0.138303	1.61	1.28	0.0996159	0.55	0.65	0.0725507	154.713	150.246	0.0127239	156.806	151.719
1794	3	38	1	2	2	9	24.53	24.6	0.00123756	3	0	10.1	11.2	0.0448966	20.3	20.6	0.00637118	19.2	19.5	0.00673338	19.9918	20.0677	0.00164642	15.5	19.1	0.0907017	37.4	37.5	0.00115967	34.9	35.4	0.00617784	36.3392	36.4306	0.00109087	0.28	0.2	0.146128	2.2	2.04	0.0327925	0.72	0.61	0.0720027	156.984	164.863	0.0212678	162.506	168.964
1911	2	70	0	3	2	8.1	23.56	23.59	0.000552655	2		10.7	10.4	0.0123504	20.5	20.9	0.00839243	19.4	19.7	0.0066645	20.2298	20.4521	0.00474708	18.4	18.3	0.00236673	37.6	37.6	0	35.4	35.4	0	36.9142	36.7515	0.00191742	0.29	0.26	0.0474246	2.09	2.1	0.00207301	0.83	0.74	0.0498464	112.446	111.841	0.00234297	116.548	115.485
1946	3	47	0	0	2	6.3	23.15	22.95	0.00376831	3	0	14.4	16.4	0.0564814	22.2	22.1	0.0019607	21.3	21.4	0.00203417	21.699	21.8009	0.00203417	25.9	27.9	0.0323044	40.2	39.8	0.00434298	38.6	38.5	0.00112658	39.3231	39.2212	0.00112658	0.13	0.13	0	1.61	1.65	0.0106581	0.64	0.6	0.0280287	133.863	140.787	0.021902	136.009	143.044
2089	2	51	0	3	2	5.7	25.54	25.32	0.00375719	2		10.2	10.4	0.00843317	22.8	22.7	0.00190899	21.4	21.4	0	22.217	22.2497	0.000638199	17.5	18	0.0122345	40.2	40.5	0.00322897	37.7	38	0.00344225	39.1394	39.5088	0.00408045	0.26	0.27	0.0163904	2.33	2.52	0.0340446	0.62	0.53	0.0681158	130.392	125.601	0.0162578	134.64	129.856
2156	2	67	0	3	2	7.7	24.22	24.23	0.000179275	4		12	11.1	0.0338583	22.4	21.1	0.0259656	21.2	20	0.0253059	21.849	20.7331	0.0227661	19.6	19.4	0.00445434	39.4	38.4	0.011165	37.1	36.3	0.00946728	38.2357	37.6306	0.00692754	0.21	0.25	0.0757207	2.13	2.54	0.0764541	0.59	0.48	0.0896108	139.316	141.876	0.00790794	142.959	146.315
2166	2	55	1	2	2	6.8	23.49	23.44	0.000925409	1		7.5	9.5	0.102662	21.2	21.7	0.0101239	19.7	20.3	0.0130298	20.726	21.2939	0.0117392	12.2	15.2	0.0954838	37.4	38.1	0.00805337	34.6	35.5	0.0111523	36.4021	37.2381	0.00986163	0.35	0.33	0.0255541	2.56	2.3	0.0465121	0.68	0.78	0.0595857	104.068	106.226	0.00891362	108.684	110.658
2743	3	39	0	2	2	12.1	23.67	23.43	0.00442597	3	0	14.5	13.4	0.0342632	21.3	20.9	0.00823332	20.6	20	0.0128372	21.1689	20.4631	0.0147268	26.5	24.6	0.0323108	40	38.9	0.0121104	38.5	37.2	0.0149178	39.5632	38.0614	0.0168074	0.19	0.16	0.0746336	1.81	1.67	0.0349621	0.71	0.7	0.00616031	117.07	107.97	0.0351425	119.833	110.108
2860	2	69	1	2	2	6.8				2		14.5	12.9	0.0507783	21.3	21.1	0.00409715	20.6	20.2	0.00851585	20.9859	20.6677	0.00663443	25.3	21.7	0.0666608	38.8	37.3	0.0171229	37.3	35.5	0.0214805	37.9987	36.322	0.0195991	0.13	0.16	0.0901766	1.59	2.1	0.120822	0.64	0.45	0.152967	119.16	115.35	0.0141129	121.07	117.634
2862	2	40	0	2	1	6.3				2		8.5	6.4	0.123239	20.4	20.6	0.00423705	19.1	19	0.00227977	20.0352	20.2915	0.00552214	14.6	10.2	0.155753	38.7	37.5	0.0136797	36	34.5	0.0184834	37.7626	36.8452	0.0106815	0.33	0.45	0.134699	2.49	2.91	0.0676936	0.68	0.68	0	132.32	126.09	0.0209448	137.84	133.374
2874	2	54	0	2	2	5.6				2		7.3	7.8	0.0287717	21.3	22.1	0.0160127	19.8	20.5	0.0150887	20.8313	21.6321	0.0163831	13.2	14.3	0.0347621	39.3	40.9	0.0173308	36.4	37.9	0.0175378	38.2958	39.993	0.0188323	0.35	0.37	0.0241337	2.53	2.6	0.0118528	0.7	0.69	0.00624895	104.38	96.66	0.0333705	109.01	101.204
2877	3	61	1	4	2	7.4				3	0	13.9	12.7	0.0392111	21.6	21.3	0.00607415	20.8	20.3	0.0105673	21.2202	20.6803	0.0111935	24.8	21	0.0722324	40	37.9	0.0234208	38.3	36	0.0268963	39.0737	36.6744	0.0275225	0.14	0.13	0.0321847	2.55	1.68	0.181231	0.27	0.58	0.332064	121.99	123.12	0.00400438	124.098	125.094
2886	2	44	1	2	2	8.2				2		7.9	8	0.0054629	22.4	21.4	0.0198342	20.8	19.9	0.0192103	21.9487	20.8743	0.0217954	13.3	12.8	0.0166417	40	38.9	0.0121104	37	36	0.0118992	39.0433	37.7626	0.0144843	0.37	0.33	0.0496878	2.79	2.52	0.0442037	0.6	0.65	0.0347621	114.75	126.6	0.042681	120.145	131.882
2887	2	59	1	1	2	6				2		13.1	11.2	0.0680533	23.6	21.3	0.0445324	22.4	20.2	0.0448966	23.0857	20.7881	0.0455293	21.7	17.5	0.0934217	40.9	37.6	0.0365355	38.7	35.4	0.0387077	39.8847	36.4306	0.0393403	0.21	0.2	0.0211893	2.04	2.08	0.00843317	0.65	0.58	0.0494854	126.51	126.26	0.000859071	129.818	129.401
2888	2	74	1	3	2	7				2		7.6	7.1	0.0295552	20.8	18.8	0.0439055	19.3	17.5	0.0425193	20.3355	18.2755	0.0463854	13.3	12	0.0446704	38.1	34.9	0.0380995	35.3	32.3	0.0385722	37.1939	33.7313	0.0424383	0.36	0.3	0.0791812	2.53	2.49	0.00692117	0.7	0.61	0.0597682	104.68	105.32	0.00264714	109.462	109.299
2892	3	46	0	5	2	12.9				3	1	7.5	7.6	0.00575233	18.8	20	0.0268721	17.6	18.6	0.0240003	18.4892	19.5979	0.0252928	13.9	15.3	0.0416766	36.4	38.1	0.0198236	33.9	35.5	0.0200287	35.6126	37.4046	0.0213212	0.34	0.36	0.0248236	3.25	3.1	0.0205217	0.41	0.47	0.059314	89.84	91.47	0.00780894	93.7065	95.6488
2910	2	48	1	2	2	7.3				2		7.7	8.4	0.0377886	23	22.2	0.0153749	21.3	20.7	0.0124093	22.5774	21.8758	0.0137095	13.2	14.9	0.0526123	40.7	40.7	0	37.6	37.8	0.00230395	39.8549	39.9471	0.00100367	0.4	0.38	0.0222764	2.66	2.55	0.0183415	0.71	0.73	0.0120645	116.65	111.12	0.0210925	122.602	116.492
2913	2	49	1	1	2	7				2		11	11.3	0.0116858	22.3	23.1	0.0153071	21.1	21.7	0.0121773	22.1331	22.7287	0.0115334	17.6	19.8	0.0511525	39	40.7	0.0185298	36.6	38.3	0.0197177	38.392	40.1157	0.0190738	0.33	0.32	0.013364	2.34	2.29	0.00938038	0.77	0.76	0.00567713	115.61	119.74	0.0152439	120.433	124.578
2914	2	49	1	3	2					2		7.8	8	0.0109954	22.6	23.2	0.0113795	20.9	21.5	0.0122922	22.3545	22.9268	0.0109801	13.5	14.6	0.0340191	40.6	42.1	0.0157561	37.5	39	0.0170333	40.1097	41.5882	0.0157213	0.46	0.44	0.0193052	2.74	2.7	0.0063868	0.76	0.76	0	119.47	113.02	0.0241036	126.534	119.395
2915	2	54	0	1	2	6.6				2		11.3	13.1	0.0641929	18.4	22.2	0.0815352	17.6	21.2	0.0808232	18.1124	21.7538	0.0795607	20.7	22.9	0.0438651	35.3	40.3	0.0575303	33.6	38.4	0.0579919	34.5782	39.4032	0.0567295	0.2	0.18	0.0457575	2.01	1.83	0.040745	0.62	0.69	0.0464574	126.84	130.07	0.0109209	129.995	132.975
2916	2	70	1	2	2	7				2		11.6	11.4	0.00755314	21.6	21.5	0.00201529	20.5	20.4	0.00212369	21.2515	21.2412	0.000209093	21.4	20.1	0.0272177	39.8	39.3	0.00549052	37.8	37.1	0.00811789	39.1856	38.6299	0.00620329	0.25	0.28	0.049218	2.41	2.51	0.0176567	0.55	0.56	0.00782534	116.77	111.57	0.0197838	120.424	115.495
2918	2	32	1	2	2	4.8				2		11.5	10.5	0.0395085	24.2	23.8	0.00723841	22.8	22.3	0.00962998	23.8103	23.3572	0.00834509	20.2	18.4	0.0405335	42.2	42.5	0.00307648	39.8	39.8	0	41.5637	41.6868	0.0012849	0.3	0.32	0.0280287	2.27	2.35	0.015042	0.74	0.73	0.00590886	142.08	135.86	0.0194413	147.448	141.349
2919	2	57	0	3	2	6.4				2		17	15.9	0.0290518	22.3	22.5	0.00387766	21.7	21.8	0.00199676	22.043	22.2725	0.0044999	30	28.2	0.0268721	40.4	40.9	0.00534194	39.2	39.4	0.00221015	39.8195	40.254	0.0047133	0.11	0.15	0.134699	1.43	1.72	0.0801924	0.68	0.64	0.0263289	130.45	135.5	0.0164952	132.215	138.012
2935	3	54	0	2	2	9.2				3	1	10.3	11	0.0285555	17.9	18.3	0.00959806	17.1	17.5	0.0100419	17.5213	17.9312	0.0100419	18.5	18.8	0.00698612	33.9	35.4	0.0188036	32.1	33.6	0.0198342	32.8909	34.4278	0.0198342	0.17	0.17	0	2.04	2	0.00860017	0.52	0.55	0.0243593	97.38	99.75	0.0104431	99.4314	101.851
2946	2	66	0	3	2	7.2				2		7.3	6.1	0.077993	22.5	21.9	0.0117384	20.8	20.1	0.0148673	22.1137	21.4988	0.0122471	13	10.8	0.0805196	40.4	39.6	0.00868618	37.3	36.4	0.0106074	39.6558	38.9331	0.00798726	0.42	0.46	0.0395085	2.78	2.83	0.00774164	0.69	0.72	0.0184834	108.11	101.55	0.0271859	113.916	107.554
2962	2	51	1	2	2	5.2				2		10.4	11.4	0.0398715	21.9	21.9	0	20.7	20.7	0	21.3648	21.4588	0.0019062	16.3	19.4	0.0756141	39.3	39.2	0.00110648	36.7	37	0.00353566	37.8787	38.3563	0.00544186	0.22	0.25	0.0555173	2.08	2.17	0.0183964	0.64	0.67	0.0198948	132.95	131.41	0.00505993	136.597	135.522
2963	2	58	0	3	2	6.3				2		13.8	11.7	0.0716932	21.7	19.9	0.0376067	20.8	19	0.0393097	21.3434	19.5816	0.0374146	23.3	20.3	0.0598599	37.8	35.8	0.0236088	36.2	34.1	0.0259542	37.1457	35.1439	0.0240591	0.18	0.21	0.0669468	1.84	1.96	0.0274382	0.66	0.67	0.00653087	129.91	125.6	0.0146529	132.811	128.885
2985	2	56	0	3	2	7.1				2		9.5	7.6	0.09691	22	20.5	0.0306688	20.6	19	0.0351136	21.5129	19.7544	0.0370339	16.9	12.9	0.117297	39.5	36.1	0.0390899	37	33.5	0.0431569	38.6396	34.8301	0.0450772	0.3	0.27	0.0457575	2.41	2.31	0.0184051	0.65	0.63	0.0135728	110.4	112.01	0.00628772	114.571	115.805
2988	2	61	1	1	2	11.1				2		10.4	13.7	0.119687	20.7	23.1	0.0476416	19.6	22	0.0501666	20.2295	22.7731	0.0514365	18.3	23.8	0.114126	37.7	41.6	0.042752	35.6	39.6	0.0462452	36.7434	40.9915	0.0475151	0.22	0.24	0.0377886	2.34	2.07	0.0532455	0.5	0.69	0.139879	121.1	120.67	0.00154483	124.422	124.29
2994	3	60	0	2	2	7				3	0	18.9	15.8	0.0778047	20.8	20.3	0.0105673	20.6	19.8	0.017202	20.7172	19.8562	0.0184358	32.9	26.9	0.0874436	38.6	38.7	0.00112366	37.9	37.4	0.00576761	38.1156	37.5061	0.0070014	0.04	0.02	0.30103	1.05	0.78	0.129095	0.4	0.49	0.0881361	148.19	151.13	0.00853178	148.913	151.498
2998	2	65	0	2	2	13.4				2		10.5	12	0.0579919	20.4	22.2	0.0367228	19.3	21.1	0.0387251	19.9199	21.9378	0.0419068	17.9	21.9	0.0875911	38.2	40.7	0.027531	35.9	38.6	0.0314929	37.053	40.1326	0.0346745	0.22	0.27	0.0889411	2.33	2.33	0	0.52	0.62	0.0763883	115.53	121.35	0.021345	118.699	125.461
3002	3	49	0	3	2	6.3				3	0	9.6	7.9	0.0846441	22.3	21.9	0.00786075	20.9	20.3	0.0126502	21.9233	21.5174	0.00811619	18.6	14.4	0.11115	41.7	39.5	0.023539	39.1	36.6	0.0286957	41.0144	38.7949	0.0241616	0.33	0.4	0.0835461	2.42	2.65	0.0394305	0.71	0.72	0.00607415	120.09	111.03	0.0340665	125.1	116.695
3005	2	50	0	2	2	10.6				2		13.5	14	0.0157943	22.4	23.2	0.01524	21.4	22.1	0.0139785	22.0551	22.7103	0.0127142	23.9	24.6	0.0125372	40.1	42.2	0.0221681	38.3	40.3	0.0221063	39.4724	41.4129	0.0208419	0.21	0.19	0.0434657	1.94	2.02	0.0175496	0.69	0.6	0.0606978	131.4	129.12	0.00760185	134.836	132.168
3012	3	55	1	2	2	7.3				3	0	1.2	2	0.221849	20.9	21.2	0.00618957	18.7	19.1	0.00919176	20.9856	21.2992	0.00644305	2.4	3.7	0.18799	39	39.6	0.00663058	35	35.6	0.00738195	39.2778	39.6991	0.00463325	0.77	0.73	0.0231679	4.02	4.12	0.0106712	0.6	0.54	0.0457575	98.05	101.8	0.0163002	108.157	111.695
3017	3	53	0	0	2	12.8				3	1	10.8	7.8	0.141329	20.1	20.4	0.00643411	19	19	0	19.6676	19.9007	0.00511693	19.9	17.6	0.0533404	38.1	39.3	0.0134676	36.1	36.8	0.00834062	37.3685	38.5446	0.0134575	0.24	0.32	0.124939	3.48	2.9	0.0791812	0.25	0.48	0.283301	104.5	102.38	0.00890117	107.635	106.517
3018	2	53	0	2	2	7.1				2		7.7	10.2	0.122109	22.7	22.6	0.00191742	21	21.2	0.00411657	22.0937	22.1394	0.000897171	13.6	18.5	0.133633	39.9	40.9	0.0107504	37	38.4	0.0161295	38.9271	40.1016	0.0129101	0.35	0.3	0.0669468	2.36	2.3	0.0111842	0.8	0.71	0.0518316	117.54	112.24	0.020038	122.754	116.481
3019	2	72	1	2	2	5.3				2		5	6.2	0.0934217	21.2	20.8	0.00827253	19.4	19.1	0.00676836	21.0365	20.4292	0.0127222	9.8	11.4	0.0656788	40.4	38.2	0.024318	37	35.2	0.0216591	40.1212	37.6496	0.0276129	0.55	0.46	0.0776049	2.99	2.94	0.00732386	0.77	0.66	0.0669468	84.89	91.45	0.0323272	90.9615	96.8571
3020	2	48	1	2	2	5.7				2		11.2	9.2	0.0854302	23.2	21.8	0.0270315	21.9	20.4	0.0308139	22.9723	21.5587	0.0275802	20.1	16	0.0990761	42.8	40.2	0.0272177	40.3	37.5	0.0312738	42.2731	39.63	0.02804	0.33	0.38	0.0612697	2.42	2.66	0.0410663	0.7	0.68	0.0125891	136.1	133.89	0.00710998	141.778	140.363
3021	2	42	0	2	2	6.2				2		9	10.6	0.0710634	21.7	23.7	0.0382886	20.3	22.2	0.0388569	21.2309	23.2524	0.0394999	15.6	18.9	0.0833372	38.5	41.1	0.0283811	36	38.7	0.0314085	37.6509	40.5347	0.0320514	0.31	0.32	0.0137883	2.31	2.52	0.0377886	0.74	0.63	0.0698912	125.32	128.04	0.00932528	130.219	133.213
3030	2	62	1	2	2	6.3				2		11.1	12.1	0.0374624	21	21.2	0.00411657	19.9	20.2	0.00649829	20.7206	21.0021	0.00585915	18.3	20.8	0.0556122	37	38.1	0.0127233	34.9	36.2	0.0158831	36.3392	37.6374	0.015244	0.28	0.27	0.0157943	2.24	2.05	0.0384942	0.7	0.8	0.0579919	105.16	107.02	0.00761437	108.859	110.646
3037	3	58	1	2	2	8.5	22.89	22.86	0.000569567	3	0	8.8	8.5	0.0150637	22.3	23	0.013423	20.8	21.4	0.0123504	21.9159	22.7516	0.0162513	16	14.7	0.0368026	40.7	41.6	0.00949892	38	38.5	0.00567713	40.0387	40.9316	0.00957801	0.36	0.42	0.0669468	2.42	2.66	0.0410663	0.77	0.75	0.0114295	113.95	112.94	0.00386655	119.156	119.006
3051	3	46	1	5	2	7.6	22.88	22.8	0.00152117	3	0	12.4	11.9	0.0178747	22.1	21.4	0.0139785	21	20.4	0.0125891	21.7379	21.086	0.0132245	22.6	21.7	0.0176487	39.9	39.5	0.0043758	37.9	37.5	0.00460794	39.2318	38.761	0.00524334	0.24	0.23	0.0184834	2.14	2.1	0.00819448	0.67	0.65	0.0131614	121.76	116.6	0.0188061	125.413	119.948
3052	3	66	0	0	2	11.6	24.97	24.25	0.0127068	3	0	12	13	0.0347621	20.7	20.7	0	19.8	19.8	0	20.3764	20.3468	0.000631701	22.6	23.8	0.0224685	39.6	38.6	0.0111079	37.7	36.9	0.00931498	38.7975	37.919	0.00994669	0.2	0.19	0.0222764	1.94	1.95	0.00223288	0.67	0.62	0.0336831	121.83	126.96	0.0179127	124.861	129.957
3056	2	42	1	2	2	6.9	21.96	21.72	0.00477251	2		11.7	10.1	0.0638645	23	22.4	0.0114798	21.8	21	0.0162372	22.566	21.9306	0.0124052	21.7	19.4	0.048658	42	41.9	0.00103527	39.7	39.4	0.00329428	41.095	41.1459	0.00053775	0.24	0.3	0.09691	2.21	2.46	0.0465428	0.61	0.62	0.00706185	122.17	115.24	0.0253613	125.835	119.594
3062	3	61	1	2	2	9.7	22.43	22.33	0.00194055	3	0	4.4	3.5	0.0993846	18.9	18.3	0.0140107	17.2	16.6	0.0154204	18.6509	17.8633	0.0187381	7.5	6.5	0.0621479	36.1	34.9	0.0146818	32.9	31.7	0.0161366	35.6753	34.1125	0.0194544	0.55	0.5	0.0413927	3.59	3.52	0.00855179	0.54	0.51	0.0248236	103.43	96.46	0.0302993	110.827	102.691
3070	2	63	1	2	2	11	24.17	23.98	0.00342747	2		6.7	7.1	0.0251835	21.8	22.1	0.00593578	20.1	20.5	0.0085578	21.4663	21.9598	0.00987186	11.6	11.7	0.00372787	39.4	41.4	0.0215041	36.3	38.1	0.0210184	38.7675	40.8132	0.0223324	0.45	0.47	0.0188853	2.67	2.92	0.0388716	0.8	0.69	0.0642409	107.05	116.04	0.035021	113.234	123.059
3071	2	45	0	2	2	6.8	25.21	25.2	0.000172305	2		7.6	8.6	0.0536849	23.3	23.3	0	21.6	21.7	0.00200598	23.1032	23.1401	0.000693914	13.8	14.6	0.0244738	42.1	41.8	0.00310581	39	38.7	0.00335364	41.7141	41.2683	0.00466571	0.46	0.44	0.0193052	2.73	2.66	0.011281	0.77	0.78	0.00560388	127.47	130.92	0.011598	135.007	138.305
3073	2	42	1	2	2	7	23.5	23.38	0.00222336	2		6.3	5.2	0.0833372	23.3	22.9	0.00752044	21.4	20.9	0.0102675	23.0286	22.6283	0.0076153	12.1	10.3	0.0699481	41.7	41	0.0073522	38.4	37.5	0.0103	41.3224	40.6011	0.00764777	0.5	0.54	0.0334238	3.27	3.17	0.0134885	0.59	0.67	0.0552228	122.92	121.83	0.00386831	130.861	130.374
3074	2	61	1	3	2	6.2	22.75	22.92	0.00323321	2		10	9.8	0.00877392	22.1	22.3	0.00391259	20.7	20.9	0.00417594	21.7458	21.9885	0.00482173	18.1	17.4	0.0171293	41.2	41.1	0.00105539	38.6	38.4	0.00225608	40.5501	40.4	0.00161029	0.34	0.35	0.0125891	2.41	2.73	0.0541456	0.74	0.59	0.0983797	129.2	127.3	0.00643411	134.761	132.947
3075	2	50	0	1	2	6.9	22.31	22.08	0.0045005	2		11.1	10.6	0.0200171	21.2	22.2	0.0200171	20	20.9	0.0191163	20.8247	21.8261	0.0203974	20.6	19.7	0.019401	39.2	40.8	0.0173741	37.1	38.5	0.0160868	38.6299	40.2061	0.0173679	0.28	0.3	0.0299632	2.32	2.52	0.0359126	0.65	0.59	0.0420613	104.51	112.42	0.0316857	108.186	116.668
3076	2	66	0	2	2	7.4	23.93	24.01	0.00144946	2		9.9	10.7	0.0337486	22.9	23.7	0.0149129	21.4	22.2	0.0159392	22.3814	23.3215	0.0178708	17.7	17.7	0	40.8	42.5	0.0177288	38.2	39.7	0.0167271	39.9518	41.7056	0.0186588	0.31	0.34	0.0401172	2.24	2.61	0.0663925	0.77	0.62	0.094099	102.91	109.43	0.0266788	106.933	114.14
3079	2	35	1	3	2	6.4	24.16	24.11	0.00089972	2		15.7	15.9	0.00549747	23.1	23.6	0.00930002	22.3	22.7	0.00772099	22.8164	23.1252	0.00583957	27.7	27.9	0.00312443	40.5	41.1	0.0063868	39.1	39.7	0.00661375	40.0054	40.4437	0.00473233	0.16	0.13	0.0901766	1.6	1.55	0.0137883	0.77	0.68	0.0539818	126.6	131.81	0.0175147	129.107	133.923
3080	3	51	0	2	2	7.5	24.77	24.99	0.00384025	3		13.9	16.1	0.0638111	22.6	24.1	0.0279086	21.7	23.2	0.0290283	22.2025	23.6687	0.0277731	24.2	27.8	0.0602294	39.7	41.8	0.0223858	38	40.2	0.0244425	38.8799	41.0121	0.0231873	0.16	0.14	0.0579919	1.84	1.58	0.0661607	0.59	0.71	0.0804063	118.63	117.57	0.00389801	120.979	119.602
3081	2	55	1	3	2	6.4	23.46	22.54	0.0173741	2		10.8	9	0.0791812	22.9	22.2	0.0134825	21.5	20.8	0.0143751	22.5862	21.9487	0.0124349	18.5	15.8	0.0685146	41.3	40.5	0.00849503	38.8	37.8	0.0113399	40.7602	39.8875	0.00939966	0.34	0.37	0.0367228	2.47	2.59	0.0206028	0.71	0.7	0.00616031	110.31	124.32	0.0519261	115.058	130.165
3082	2	58	1	1	2	7.6	23.14	23.33	0.00355138	2		6.7	5.8	0.0626468	23.1	22.3	0.0153071	21.2	20.5	0.014582	22.7442	22.0601	0.013262	12.2	10.6	0.061054	41.6	40.3	0.0137883	38.3	37	0.014997	41.0897	39.8158	0.013677	0.48	0.5	0.0177288	2.89	3.03	0.0205448	0.72	0.69	0.0184834	111.6	109.24	0.0092825	118.503	116.297
3088	2	40	1	2	2	10.5				2		10.6	12.4	0.0681158	21.2	23.2	0.0391521	20	22	0.0413927	20.7636	22.8065	0.0407554	18.4	21.3	0.0635618	39.1	40.8	0.0184834	36.8	38.6	0.0207395	38.205	40.015	0.0201022	0.26	0.25	0.0170333	2.27	2.04	0.0463957	0.64	0.76	0.0746336	130.85	133.16	0.00760006	135.113	137.326
3091	2	57	1	0	2	7.8	23.83	23.83	0	2		9.6	9.8	0.00895484	21.2	22	0.0160868	19.8	20.6	0.017202	20.6469	21.5129	0.0178431	17.4	16.8	0.01524	39.3	40.1	0.00875182	36.8	37.4	0.00702378	38.374	39.0573	0.00766481	0.29	0.3	0.0147233	2.44	2.37	0.0126415	0.61	0.66	0.0342141	128.06	122.23	0.0202357	132.731	126.848
3104	3	44	0	2	2	14.4	25.47	25.54	0.00119195	3	0	12.4	11.3	0.0403432	23.3	22.4	0.0171079	22.1	21.1	0.0201098	22.8431	21.8095	0.0201098	21	19.1	0.0411859	41.1	39.4	0.0183456	38.8	37.1	0.0194578	40.1047	38.3475	0.0194578	0.23	0.23	0	2.32	2.23	0.0171831	0.54	0.59	0.0384583	139.52	135.93	0.0113212	143.526	139.833
3106	2	68	0	2	2	6.6	23.36	23.42	0.00111405	2		12.2	9.9	0.0907246	18.9	17.2	0.0409334	18.1	16.4	0.0428347	18.5729	16.9763	0.0390362	21.4	18	0.0751413	34.7	32.3	0.031127	33.2	30.8	0.0325874	34.0673	31.8823	0.0287888	0.18	0.24	0.124939	1.84	2.47	0.127879	0.65	0.49	0.122717	115.4	104.12	0.0446716	117.977	107.244
3111	3	55	0	3	2	11.6	23.88	23.83	0.00091028	3	2	7.7	7.2	0.0291582	19.5	19.5	0	18.1	18.1	0	19.2721	19.3012	0.000654551	15.1	13.2	0.058403	38.3	35.7	0.0305306	35.7	33.2	0.0315301	38.0119	35.4033	0.0308756	0.43	0.44	0.00998422	3.33	3.77	0.0538971	0.48	0.39	0.0901766	96.65	88.23	0.0395856	101.971	93.2071
3122	3	67	1	1	2	6.3	25.02	25.04	0.000347019	3		10.5	12	0.0579919	21.8	23.7	0.0362919	20.6	22.3	0.0344376	21.4179	23.1174	0.0331622	17.9	21.1	0.0714294	39.1	41.5	0.0258713	36.8	39.1	0.0263289	38.2612	40.5333	0.0250535	0.27	0.25	0.0334238	2.31	2.04	0.0539818	0.64	0.76	0.0746336	112.74	123.88	0.0409232	116.559	127.756
3140	2	32	0	1	2	8.3	24.12	23.86	0.00470686	2		13.1	12.1	0.0344859	22.6	22.9	0.00572704	21.5	21.7	0.00402127	22.223	22.5616	0.00656846	22.6	20.6	0.0402412	41.1	41.3	0.00210823	39.1	38.9	0.00222716	40.4148	40.4446	0.000320033	0.23	0.27	0.0696359	1.95	2.25	0.0621479	0.75	0.67	0.0489865	132.27	127.16	0.0171108	136.068	131.468
3145	2	33	1	1	2	5.2	21.2	21.2	2.04856e-08	2		9.5	8.5	0.0483047	20.3	21.6	0.0269577	19.1	20.1	0.0221627	19.9759	21.2735	0.0273329	15.4	15.3	0.00282929	36.1	40.2	0.0467189	33.7	37.4	0.0452417	35.2454	39.5835	0.0504119	0.31	0.39	0.0997029	2.21	2.58	0.0672274	0.79	0.73	0.0343042	114.44	123.42	0.0328077	118.914	129.552
3147	2	57	1	0	2	5.8	25.43	25.33	0.00171117	2		13.9	13.3	0.0191632	21.6	21	0.0122345	20.7	20.1	0.0127743	21.2408	20.6251	0.0127743	23.5	23.7	0.00368048	39.4	37.9	0.016857	37.6	36.3	0.0152812	38.5823	37.2483	0.0152812	0.18	0.18	0	1.75	1.82	0.0170333	0.73	0.69	0.0244738	123.51	120.92	0.00920398	126.268	123.62
3149	2	64	1	3	2	6.8	22.97	22.85	0.00227477	2		9.9	9.3	0.0271522	22.6	21.6	0.0196547	21.2	20.2	0.0209845	22.205	21.2521	0.01905	16.4	16.3	0.00265624	39.8	39	0.00881847	37.2	36.5	0.00825008	38.9636	38.401	0.00631558	0.32	0.35	0.0389181	2.28	2.47	0.0347621	0.78	0.72	0.0347621	130.43	122.52	0.0271705	135.7	127.955
3151	2	54	0	2	2	7	24.51	24.48	0.000531898	2		14.9	14.4	0.0148238	22.6	23.5	0.0169594	21.7	22.5	0.0157228	22.2669	23.1214	0.0163536	26.4	25.6	0.013364	41	41.5	0.00526424	39.4	39.7	0.00329428	40.4293	40.7964	0.00392507	0.18	0.19	0.0234811	1.7	1.71	0.00254719	0.76	0.8	0.0222764	129.73	131.39	0.00552189	132.627	134.491
3153	2	28	0	3	2	10.7	26.37	26.48	0.00180783	2		8.4	9	0.0299632	19.3	19.6	0.00669876	18.1	18.4	0.00713925	18.7635	19.0745	0.00713925	14.5	15.5	0.0289637	34.7	35.8	0.0135536	32.4	33.6	0.0157943	33.5877	34.8317	0.0157943	0.25	0.25	0	2.12	2.18	0.0121206	0.69	0.65	0.0259357	142.16	130.16	0.0382999	146.608	134.233
3154	2	36	1	1	2	8.7	22.73	22.56	0.00326034	2		10.1	10	0.00432137	22.8	22.5	0.00575233	21.3	21.1	0.00409715	22.3761	22.2985	0.0015082	16.8	16.6	0.00520119	40.3	40.2	0.00107899	37.6	37.6	0	39.4996	39.7357	0.00258895	0.34	0.38	0.0483047	2.49	2.66	0.0286823	0.68	0.67	0.00643411	134.35	125.8	0.028557	140.132	131.882
3156	2	53	1	5	2		23.87	23.8	0.00127548	2		10.3	9.8	0.0216111	23.5	23.9	0.00733004	22	22.3	0.00588218	23.1458	23.5315	0.00717665	18.2	17	0.0296225	41.2	42.3	0.0114432	38.7	39.5	0.00888613	40.7156	41.6813	0.0101806	0.35	0.37	0.0241337	2.32	2.46	0.0254471	0.82	0.77	0.0273231	110.45	119.21	0.033147	115.35	124.815
3157	2	46	1	2	2	8.9	22.94	23.03	0.00170051	2		8.3	7.9	0.021451	22.7	22.5	0.00384334	21.1	20.9	0.00413617	22.4326	22.2535	0.0034826	14.4	14.4	0	41.2	41.6	0.00419611	38.2	38.5	0.00339737	40.6126	40.9932	0.00405093	0.42	0.43	0.0102192	2.68	2.66	0.00325316	0.73	0.75	0.0117384	105.81	107.53	0.00700293	111.493	113.45
3159	2	54	1	2	2	7.1	22.12	22.21	0.00176342	2		15.3	16.5	0.0327925	21.3	21.8	0.0100769	20.6	21.2	0.0124686	20.9256	21.351	0.00874077	26.2	29.2	0.0470816	38.8	40.1	0.0143126	37.4	38.9	0.017078	37.9911	39.1771	0.0133501	0.11	0.05	0.342423	1.46	0.95	0.186629	0.62	0.75	0.0826696	132.75	136.83	0.0131468	134.546	137.665
3164	2	59	1	3	2	6.5	21.85	21.54	0.00620574	2		5.7	6.4	0.0503051	22.8	21.9	0.0174907	20.9	20.2	0.0147949	22.4564	21.7373	0.0141344	10.3	11	0.0285555	41.7	40.6	0.01161	38.2	37.2	0.0115204	41.0447	40.0311	0.0108599	0.49	0.5	0.00877392	2.9	2.91	0.00149499	0.74	0.74	0	110.27	108.24	0.00806959	117.242	115.232
3173	2	50	1	2	2	6.2	22.98	22.88	0.001894	2		9.3	8.1	0.0599979	23.1	23.5	0.00745588	21.5	21.8	0.00601803	22.7894	23.0728	0.00536741	15.8	14.6	0.0343042	41.8	42.2	0.00413617	38.9	39.1	0.00222716	41.2328	41.3828	0.00157653	0.4	0.39	0.0109954	2.58	2.48	0.017168	0.74	0.8	0.0338583	137.69	133.52	0.0133561	144.715	140.153
3174	2	48	0	0	2	8.9	23.55	23.76	0.00385554	2		8.7	6.1	0.154189	17.9	18.8	0.0213048	16.9	17.4	0.0126625	17.571	18.3335	0.0184489	16	10.3	0.191283	33.5	34.8	0.0165344	31.6	32	0.0054629	32.8547	33.7168	0.0112493	0.27	0.36	0.124939	2.24	2.56	0.0579919	0.69	0.68	0.00634018	107.25	116.54	0.0360777	110.883	121.864
3175	3	38	0	2	2	10	23.02	23.19	0.00319543	3	1	5.8	7.5	0.111633	18.7	21.9	0.0686025	17.3	20.3	0.0694499	18.5039	21.5821	0.0668297	10.1	14.2	0.147967	36.4	40.3	0.0442037	33.4	37.4	0.0491251	35.7244	39.7621	0.0465049	0.46	0.42	0.0395085	3.12	2.73	0.0579919	0.59	0.7	0.074246	110.43	114.46	0.0155667	116.959	120.607
3178	2	63	1	2	2	7.8	22.82	22.61	0.00401508	2		8.5	8.6	0.00507953	23.7	22.5	0.0225658	22	20.9	0.0222764	23.3193	22.0213	0.0248731	15	15.6	0.0170333	42	40.4	0.0168679	39	37.6	0.0158768	41.3388	39.6173	0.0184734	0.4	0.36	0.0457575	2.82	2.63	0.0302934	0.62	0.66	0.0271522	117.79	113.43	0.0163805	123.8	118.612
3179	2	33	1	5	2	7.9	23.87	23.89	0.000363713	2		12.5	10.9	0.0594835	21	19.5	0.0321847	20	18.5	0.0338583	20.3453	18.7385	0.0357289	20.8	20	0.0170333	37.9	35.5	0.0284109	36	33.7	0.0286726	36.6216	34.1345	0.0305432	0.12	0.09	0.124939	1.66	1.33	0.0962564	0.54	0.65	0.0805196	120.54	117.5	0.0110933	122.321	118.798
3180	2	62	1	3	2	7.7	24.44	24.31	0.00231626	2		7.9	8.4	0.0266522	22.9	21.6	0.0253817	21.2	20.1	0.0231398	22.5051	21.3374	0.0231398	14.1	13.8	0.00934003	40.8	39	0.0195956	37.8	36.2	0.0187832	40.127	38.4285	0.0187832	0.41	0.41	0	2.67	2.57	0.0165781	0.72	0.79	0.0402946	127.37	128.04	0.00227852	134.039	134.745
3181	3	49	0	3	2	7.7	23.39	23.42	0.000556687	3	0	12	11.4	0.0222764	23.5	22.4	0.0208198	22.2	21.2	0.0200171	23.1155	21.9449	0.022568	20.3	20.4	0.00213413	41.7	41.1	0.00629423	39.3	38.8	0.00556082	40.9206	40.1634	0.00811175	0.28	0.24	0.0669468	2.56	2.2	0.0658173	0.55	0.63	0.0589779	126.99	128.57	0.00537012	131.457	132.427
3187	2	46	1	2	2	6.8	23.9	23.74	0.00291719	2		13.5	12.7	0.02653	23.3	23.5	0.00371194	22.2	22.3	0.00195189	22.913	23.1514	0.00449535	24.4	22.3	0.039085	41.9	41.6	0.00312069	39.9	39.5	0.0043758	41.1815	41.0081	0.00183234	0.22	0.26	0.0725507	2	2.25	0.0511525	0.68	0.65	0.0195956	143.99	139.97	0.0122974	147.94	144.53
3191	2	51	1	0	2	11.4	22.99	23.19	0.00376178	2		7.2	8.4	0.0669468	21.6	22.8	0.0234811	20	21.2	0.0253059	21.1045	22.238	0.0227208	12.7	14.8	0.066458	40.7	41.6	0.00949892	37.6	38.6	0.0113995	39.6764	40.4899	0.00881437	0.37	0.33	0.0496878	2.63	2.58	0.00833604	0.67	0.63	0.0267343	113.74	111.99	0.00673398	119.087	116.662
3199	2	57	1	2	2	13.5	23.43	23.42	0.000185398	2		5.5	5.8	0.0230653	19.1	19.6	0.0112227	17.6	18.1	0.0121659	18.768	19.4184	0.014794	9.4	9.7	0.0136439	35.2	36.5	0.0157502	32.3	33.4	0.0145439	34.4436	35.8328	0.0171721	0.44	0.48	0.0377886	2.98	3.05	0.0100836	0.63	0.65	0.0135728	103.61	97.01	0.0285852	109.455	103.011
3200	2	55	0	2	2	6.7	24.74	24.53	0.00370215	2		7	5.4	0.112704	22.7	23.4	0.01319	20.9	21.4	0.0102675	22.4223	23.1697	0.0142397	12.5	8.9	0.14752	40.5	41.3	0.00849503	37.4	37.7	0.00346975	40.1241	40.8176	0.00744198	0.48	0.54	0.0511525	3	3.29	0.0400746	0.67	0.63	0.0267343	105.64	116.7	0.0432425	112.174	124.884
3201	2	43	0	3	2	5.8	23.32	23.34	0.000372306	2		12.6	13.2	0.0202034	22.6	22.8	0.00382641	21.5	21.7	0.00402127	22.0297	22.1384	0.00213713	21.7	22.8	0.0214751	40	39.5	0.0054629	37.9	37.7	0.00229786	38.8338	38.4616	0.004182	0.17	0.14	0.0843209	1.79	1.53	0.0681616	0.67	0.73	0.0372481	112.24	106.27	0.023737	114.604	108.107
3202	2	66	1	3	2	7.9	23.05	23.15	0.00188008	2		10.1	11.3	0.0487571	21.3	20.9	0.00823332	20	19.8	0.00436481	20.8863	20.4658	0.00883224	18.1	20.6	0.0561886	37.9	38.6	0.00794809	35.6	36.5	0.0108429	37.1775	37.7273	0.00637543	0.3	0.23	0.115393	2.63	1.9	0.141202	0.55	0.81	0.168122	101.54	97.52	0.0175435	105.377	100.32
3205	3	29	0	0	2	10.9	23.62	23.61	0.000183925	3	1	10.3	12.6	0.0875333	16.8	19.7	0.0691569	16.1	18.9	0.0696359	16.5929	19.4219	0.0683716	18.3	21.7	0.0740086	33	36.7	0.0461521	31.3	35	0.0485237	32.2582	35.9666	0.0472594	0.21	0.19	0.0434657	1.87	1.82	0.0117702	0.74	0.72	0.0118992	91.15	89.87	0.00614193	93.5337	91.9912
3207	3	56	0	0	2	9.2	24.93	25.42	0.00845327	3	0	7.7	9.5	0.0912329	18.4	21.7	0.0716419	17.2	20.4	0.0741017	17.8305	21.3355	0.0779394	12.9	16.4	0.104254	33.4	38.8	0.0650853	31.1	36.3	0.0671462	32.24	37.9646	0.0709839	0.25	0.31	0.0934217	2.1	2.43	0.063387	0.7	0.66	0.0255541	115.66	130.05	0.0509272	119.279	135.134
3218	3	49	1	1	2	10.5	22.82	22.96	0.00265624	3	0	7.1	7.7	0.0352324	20.4	20.6	0.00423705	18.9	19.2	0.00683942	20.2459	20.382	0.00290913	13.3	15.6	0.069273	38.1	39	0.0101396	35.3	36.3	0.0121319	37.8138	38.5347	0.00820163	0.47	0.41	0.059314	3.32	3.04	0.0382645	0.53	0.56	0.0239122	108.87	109.95	0.00428701	115.455	115.707
3222	2	59	0	5	2	11.6	23.59	23.62	0.000551952	2		9.3	11.7	0.0997029	21.6	20.9	0.0143075	20.2	19.8	0.00868618	21.064	20.4658	0.0125126	15.6	20.9	0.127022	38.7	38.6	0.00112366	36.1	36.6	0.00597388	37.6441	37.8307	0.00214748	0.29	0.23	0.10067	2.44	2.07	0.0714195	0.6	0.68	0.0543577	121.16	112.63	0.0317052	125.58	115.864
3224	3	60	1	2	2	8.2	22.97	23.01	0.000755642	3	0	6	6.6	0.0413927	17.9	17.3	0.0148069	16.5	16.1	0.0106581	17.4633	17.0911	0.00935583	10.2	11.7	0.0595857	33.6	32	0.0211893	31	29.7	0.0186052	32.8099	31.5284	0.017303	0.39	0.41	0.0217192	2.92	3.2	0.0397671	0.57	0.5	0.0569049	91.15	96.45	0.0245456	95.6785	101.5
3226	3	62	1	5	2	8.3	23.89	23.71	0.00328458	3	0	6.2	6.2	0	21.1	20.7	0.00831211	19.5	19.1	0.00900124	20.7316	20.3369	0.00834768	10.7	10.8	0.00403998	38.6	36.8	0.0207395	35.4	33.9	0.0188036	37.6358	36.0953	0.01815	0.42	0.43	0.0102192	2.86	3.16	0.043321	0.65	0.55	0.0725507	108.12	99.23	0.037263	113.927	104.693
3227	3	59	1	5	2	7.7	23.22	23.33	0.00205254	3	1	8.3	7.4	0.0498464	22.2	19.2	0.0630517	20.6	17.8	0.0634472	21.8027	18.6993	0.0666858	16.2	12.5	0.112605	41.1	35.6	0.0623918	38.3	33	0.0646848	40.5361	34.6672	0.0679234	0.39	0.34	0.0595857	2.61	2.48	0.0221888	0.71	0.7	0.00616031	105.46	94.19	0.049083	110.699	98.2437
3235	3	50	1	4	2	9.8	23.21	23.07	0.00262753	3	0	10.5	9.5	0.0434657	24.3	22.9	0.0257708	22.7	21.4	0.0256121	23.9179	22.5146	0.0262588	18.1	16.8	0.0323693	42.4	40.6	0.0188398	39.7	37.9	0.0201513	41.83	39.874	0.020798	0.36	0.35	0.0122345	2.49	2.49	0	0.73	0.72	0.00599036	130.88	123.48	0.0252767	136.859	128.958
3239	2	47	1	2	2		22.84	22.72	0.00228777	2		5.1	4.9	0.0173741	22.6	23.1	0.00950354	20.7	21.1	0.00831211	22.4118	22.9151	0.0096443	9.6	9.2	0.0184834	42	42.6	0.00616031	38.4	38.8	0.0045005	41.5755	42.1376	0.00583269	0.54	0.56	0.0157943	2.99	3.2	0.0294788	0.76	0.68	0.0483047	107.24	106.64	0.00243667	114.761	114.416
3249	2	43	1	0	2	9.1	23.06	22.84	0.00416318	2		6.4	6.9	0.0326691	22.6	22.5	0.00192592	20.8	20.7	0.00209299	22.315	22.2753	0.000772944	12	13.2	0.0413927	40.3	41.5	0.0127431	37.1	38.3	0.0138249	39.8023	41.2148	0.0151449	0.48	0.5	0.0177288	2.95	3.23	0.0393805	0.7	0.6	0.0669468	114.23	120.23	0.0222327	121.296	127.997
3256	2	57	1	5	2	6.7	22.72	22.66	0.0011484	2		7.5	8.3	0.0440168	19.8	19.8	0	18.4	18.5	0.00235391	19.3296	19.3198	0.000219699	12.6	14.1	0.0488486	36.3	36.2	0.00119805	33.6	33.7	0.00129062	35.2975	35.1934	0.00128298	0.34	0.3	0.0543577	2.55	2.24	0.0562922	0.67	0.76	0.0547388	114.51	115.58	0.00403928	119.438	119.947
3257	2	64	0	0	2	6.4	22.58	22.58	0	2		12.3	13.2	0.0306688	21.5	21.9	0.00800565	20.5	20.9	0.00839243	21.1893	21.3839	0.00397048	22.7	24.1	0.0259912	40.6	41.7	0.01161	38.5	39.8	0.0144223	39.7946	40.7216	0.0100004	0.23	0.16	0.157608	2.05	1.77	0.0637806	0.69	0.63	0.0395085	121.95	117.48	0.0162179	125.452	119.806
3258	2	54	0	0	2	6.2	22.24	22.15	0.00176105	2		10.9	11.2	0.0117915	20.5	22.3	0.036551	19.5	21.1	0.0342478	20.3041	22.035	0.0355289	19.7	19.6	0.00221015	37.6	40.2	0.0290382	35.7	37.9	0.025971	37.1722	39.5795	0.0272521	0.28	0.3	0.0299632	2.3	2.4	0.0184834	0.67	0.65	0.0131614	110.36	113.83	0.013445	114.242	118.131
3260	2	33	1	5	2	11.3	24.02	23.87	0.00272058	2		9.7	11.8	0.0851103	21.2	22.4	0.0239122	19.9	21.2	0.0274828	20.7206	22.0094	0.0262054	16.3	19.7	0.0822786	36.6	39.3	0.0309115	34.4	37.1	0.0328155	35.8186	38.5164	0.0315381	0.28	0.26	0.0321847	2.31	2.15	0.0311735	0.65	0.7	0.0321847	123.16	126.47	0.0115178	127.492	130.591
3262	2	74	1	5	2	7.1	22.85	23.08	0.0043496	2		6.2	9.6	0.18988	20.8	22.2	0.0282896	19.2	20.7	0.0326691	20.382	21.8758	0.0307172	10.5	17.6	0.224323	38	40.8	0.0308766	34.9	38.2	0.0392379	37.0485	40.3698	0.037286	0.41	0.38	0.0330003	2.75	2.52	0.0379322	0.69	0.75	0.0362122	99.68	108.43	0.0365414	104.9	113.672
3264	2	69	1	2	2	15.1	22.95	23.15	0.00376829	2		9.6	9.1	0.0232298	19.6	19.1	0.0112227	18.5	17.9	0.0143187	19.2913	18.6107	0.0155979	16.5	15.2	0.0356404	36.7	36.1	0.00715886	34.4	33.7	0.00892854	35.8714	35.0381	0.0102078	0.29	0.27	0.0310342	2.47	2.24	0.0424489	0.61	0.68	0.0471791	105.69	108.94	0.0131535	109.545	112.631
3267	2	54	0	3	2	6.4	24.25	24.26	0.000179054	2		12.6	13.8	0.0395085	22.6	23.5	0.0169594	21.5	22.4	0.0178096	22.223	23.1871	0.018445	22.6	24.3	0.0314978	40.9	41.7	0.00841275	38.9	39.7	0.00884091	40.208	41.095	0.0094763	0.23	0.24	0.0184834	2.06	2.06	0	0.7	0.71	0.00616031	128.89	132.72	0.0127171	132.591	136.702
3268	2	53	1	2	2	6.2	21.98	21.77	0.00416926	2		12.4	9.6	0.11115	23.1	22.1	0.0192197	21.9	20.7	0.0244738	22.8031	21.6813	0.0219078	21.1	17.3	0.0862364	40.7	40.7	0	38.5	38.1	0.00453575	40.0876	39.9062	0.00196975	0.28	0.32	0.0579919	2.36	2.52	0.0284885	0.64	0.64	0	126.22	123.75	0.00858297	130.66	128.75
3269	2	50	0	2	2	6.4	24.53	24.66	0.00229551	2		7.5	8.4	0.049218	21.2	23.2	0.0391521	19.6	21.6	0.0421977	20.7443	22.8611	0.0421977	12.3	14.6	0.0744477	37.2	41.1	0.0432989	34.4	38.2	0.0455049	36.4084	40.4302	0.0455049	0.39	0.39	0	2.62	2.77	0.0241785	0.72	0.65	0.0444191	117.17	118.61	0.00530488	122.991	124.503
3271	2	34	0	2	2	13.9	24.34	24.33	0.000178465	2		11.9	12.5	0.0213631	23.5	24.1	0.0109492	22.2	22.7	0.00967288	23.218	23.6709	0.00838988	21.3	22.2	0.0179734	42	42.2	0.00206316	39.6	39.9	0.00327771	41.416	41.6066	0.00199471	0.31	0.29	0.0289637	2.18	2.23	0.00984837	0.83	0.73	0.0557552	129.06	127.61	0.00490695	134.105	132.265
3284	2	73	0	5	2	6.8	23.61	23.67	0.00110225	2		12.3	11.9	0.0143582	20.7	21.3	0.0124093	19.8	20.2	0.00868618	20.4359	20.9712	0.0112296	21.1	21.6	0.0101713	38	39.9	0.0211893	36.1	37.8	0.0199846	37.2594	39.2432	0.0225281	0.22	0.26	0.0725507	2.22	2.15	0.0139145	0.56	0.7	0.09691	119.5	130.6	0.0385753	122.778	134.855
3303	2	53	1	5	2		22.01	21.95	0.00118552	2		4.5	4	0.0511525	21.4	20.6	0.0165466	19.6	18.7	0.0204145	21.3188	20.4975	0.0170608	8.7	7.8	0.0474246	38.9	38.9	0	35.5	35.4	0.00122509	38.6131	38.8028	0.00212855	0.57	0.62	0.0365168	3.26	3.59	0.0418768	0.68	0.61	0.0471791	105.76	108.09	0.00946407	113.62	116.885
3306	3	45	0	5	2	13.5	22.82	22.72	0.00190731	3	0	6	7.6	0.102662	18.7	18.3	0.00939052	17.3	17.1	0.00504999	18.5883	18.18	0.00964574	11.5	14.4	0.0976647	36.6	35.3	0.0157064	33.8	33	0.0104028	36.317	35.0842	0.0149985	0.49	0.42	0.0669468	3.31	3.04	0.0369544	0.56	0.58	0.01524	104.22	110.32	0.0247032	110.809	116.245
3307	2	42	0	5	2		24.19	24.21	0.000358903	2		8.4	6.5	0.111366	22.8	20.9	0.0377886	21.1	19.3	0.0387251	22.232	20.4574	0.0361285	15.3	11.7	0.116506	41	37.5	0.0387526	38.1	34.5	0.0431059	40.1441	36.569	0.0405092	0.36	0.4	0.0457575	2.53	2.81	0.0455858	0.7	0.64	0.0389181	132.92	123.46	0.0320641	138.992	129.759
3311	2	60	0	5	2	9.4	23.94	23.86	0.00145372	2		10.5	8.6	0.0866908	17.1	18.2	0.0270753	16.4	17.1	0.0181523	17.0012	17.8842	0.0219899	20.3	16.1	0.10067	33.3	34.7	0.0178852	31.8	32.6	0.0107905	32.9657	34.095	0.0146282	0.25	0.31	0.0934217	2.49	3.02	0.0838076	0.52	0.43	0.0825349	113.24	114.82	0.00601768	116.783	119.309
3324	2	36	0	2	2	9	23.76	23.88	0.00218789	2		10.1	9.4	0.0311935	23.2	23.6	0.00742402	21.7	22	0.00596295	22.7963	23.3544	0.0105038	18.2	16.3	0.0478838	41.8	41.7	0.00104023	39.1	38.8	0.00334503	41.0753	41.1886	0.0011958	0.34	0.41	0.0813049	2.42	2.61	0.0328251	0.74	0.76	0.0115819	129.11	129.26	0.00050427	134.667	136.028
3328	2	63	1	5	2	6.3	23.82	23.9	0.00145614	2		10.4	10.5	0.00415596	21	22.2	0.0241337	19.8	20.9	0.0234811	20.5559	21.7619	0.0247584	19.3	20	0.0154727	39	39.9	0.00990829	36.8	37.6	0.00934003	38.205	39.1505	0.0106174	0.26	0.28	0.0321847	2.29	2.58	0.0517842	0.62	0.52	0.0763883	113.27	111.92	0.0052072	116.961	115.857
3331	2	46	1	2	2	8.8	23.21	23.56	0.00650016	2		8.4	7.2	0.0669468	22.8	21.3	0.0295552	21.1	19.7	0.0298162	22.3319	20.7569	0.0317623	14.4	12.4	0.0649408	41.4	38.7	0.0292894	38.4	35.7	0.031663	40.6419	37.6154	0.0336091	0.39	0.36	0.0347621	2.63	2.55	0.0134156	0.71	0.71	0	122.36	117.19	0.0187489	128.439	122.544
3332	4	46	0	1	2	12	24.67	24.43	0.00424568	4		9.2	7.3	0.100465	19.3	18.2	0.0254859	18.1	17	0.0272297	19.0427	18.1282	0.0213739	17.4	14.4	0.0821868	37.4	36.4	0.0117702	35.1	33.9	0.0151074	36.9281	36.1498	0.00925167	0.35	0.44	0.0993846	2.59	3.3	0.105214	0.66	0.51	0.111974	95.48	79.48	0.0796546	99.7155	83.9635
3333	2	54	0	3	2	6.6	23.35	23.5	0.00278098	2		14.8	13.9	0.0272469	23	22.8	0.00379299	22.1	21.8	0.00593578	22.7103	22.4673	0.00467146	27.4	24.3	0.0521443	42.2	41	0.0125286	40.5	39.1	0.0152783	41.6185	40.2969	0.0140139	0.19	0.21	0.0434657	1.76	1.93	0.0400446	0.77	0.71	0.0352324	135.72	126.13	0.0318255	138.923	129.429
3372	2	52	0	2	2	5.9	23.66	23.73	0.001283	2		13	9.6	0.131672	23.4	21.5	0.0367774	22.2	20.1	0.0431569	22.9801	21.0841	0.0373961	22.1	16.8	0.119083	42.3	38.9	0.0363908	40	36.4	0.0409586	41.4056	38.1822	0.0351978	0.24	0.33	0.138303	2.18	2.49	0.0577429	0.64	0.67	0.0198948	124.56	115.64	0.0322705	128.297	120.464
3374	2	44	0	1	2	5.8	23.16	23.23	0.00131065	2		11.6	11.8	0.00742402	21.9	23.2	0.0250439	20.7	21.9	0.0244738	21.4903	22.7696	0.025112	20.3	20.6	0.00637118	38.7	40.9	0.0240123	36.6	38.6	0.0231062	37.9974	40.1326	0.0237444	0.26	0.27	0.0163904	2.12	2.32	0.0391521	0.72	0.63	0.0579919	127.69	134.39	0.0222101	131.85	138.943
3494	4	38	0	2	2	10	24.86	24.89	0.000523755	4		6.9	6.8	0.00634017	19.3	18.2	0.0254859	17.9	16.9	0.0249663	18.92	17.94	0.0230987	12.2	10.7	0.0569761	36.2	33.3	0.0362644	33.5	30.8	0.0364941	35.4	32.7	0.0344555	0.38	0.41	0.0330003	2.72	2.76	0.00634018	0.64	0.67	0.0198948	92.12	89.82	0.0109809	96.57	94.52
3542	4	37	0	2	2		24.21	24.32	0.00196878	4		8.6	5.1	0.226928	19	15.8	0.0800965	17.8	14.6	0.0860671	18.73	15.48	0.0827668	16.6	9.1	0.261067	36.9	30.5	0.0827266	34.6	28	0.091918	36.4	29.68	0.0886375	0.35	0.4	0.057992	2.64	3.36	0.104735	0.63	0.45	0.146128	103.63	94.16	0.041619	108.23	98.96
3957	2	71	0	0	2	8.1	24.64	24.83	0.00333602	2		14.5	11	0.119975	22.1	19.8	0.0477271	21.2	18.8	0.052178	21.8172	19.3473	0.052178	25.3	18.3	0.140669	39.6	35.1	0.0523881	38	33.3	0.0573394	39.1063	34.2694	0.0573394	0.2	0.2	0	1.92	1.94	0.0045005	0.67	0.66	0.00653087	126.656	120.484	0.0216964	129.807	123.481
3973	3	25	0	3	2	10.8	24.02	24.37	0.00628253	3		6.8	7.4	0.0367228	17.5	18.9	0.0334238	16.3	17.7	0.0357857	17.149	18.5942	0.0351399	11.5	12.6	0.0396727	32	34.6	0.0339261	29.7	32.2	0.0350994	31.2469	33.8267	0.0344536	0.35	0.34	0.0125891	2.87	2.62	0.0395806	0.54	0.62	0.0599979	92.777	103.677	0.0482421	96.8926	108.139
3997	2	64	1	1	2	11	23.89	23.84	0.000909899	2		6.3	5.9	0.0284885	18.4	21.1	0.0594646	17	19.3	0.0551084	18.2938	20.7372	0.0544479	10.3	9.9	0.017202	33.7	37.9	0.0510093	31	34.7	0.0489678	33.3592	37.284	0.0483073	0.5	0.49	0.00877392	3.03	3.1	0.00991907	0.69	0.64	0.0326691	112.406	119.626	0.0270361	119.667	127.189
4024	3	68	1	2	2	8.5	22.62	22.45	0.00327626	3	0	10.9	8.9	0.0880365	20.4	19.9	0.0107771	19.3	18.7	0.0137157	20.0959	19.5287	0.0124346	20.3	15.3	0.122805	37.2	37	0.00234122	35.3	34.6	0.00869861	36.7557	36.1332	0.0074175	0.28	0.3	0.0299632	2.4	2.33	0.0128553	0.6	0.7	0.0669468	108.264	126.595	0.0679325	112.072	131.378
4030	2	57	1	0	2	8	22.38	22.41	0.000581774	2		11.3	9.7	0.0663067	19.8	22.7	0.0593607	18.9	21.2	0.0498741	19.6794	22.238	0.0530839	18.9	17	0.0460129	35.7	40.1	0.0504762	33.8	37.5	0.0451146	35.1938	39.3361	0.0483244	0.28	0.33	0.0713559	2.23	2.42	0.0355105	0.7	0.71	0.00616031	121.376	122.079	0.00250814	125.646	127.172
4031	2	36	0	2	2	9.3	22.64	26.67	0.0711466	2		8	8.7	0.0364293	20.8	22.5	0.0341192	19.4	20.9	0.0323446	20.5634	21.9885	0.0291011	14.8	16.8	0.0550476	40.2	41.7	0.01591	37.3	38.9	0.0182408	39.5369	40.926	0.0149973	0.4	0.35	0.0579919	2.67	2.54	0.0216775	0.7	0.68	0.0125891	122.33	121.457	0.00311043	128.571	126.845
4114	2	44	1	0	2		23.12	23.08	0.000752025	2		7.2	7.6	0.0234811	21.8	22.7	0.0175694	20.1	21	0.0190232	21.4017	22.4955	0.0216474	13	14.2	0.038345	39.3	41.7	0.0257435	36.4	38.6	0.0254859	38.7572	41.3488	0.0281101	0.43	0.47	0.0386294	2.63	2.81	0.0287506	0.77	0.74	0.017259	135.235	139.288	0.0128246	142.681	147.713
4147	2	57	0	0	2	5.8	24.14	24.15	0.000179869	2		12.1	14.4	0.0755771	20.3	22.8	0.0504388	19.4	21.9	0.0526424	19.7634	22.2781	0.0520171	19.7	26.2	0.123835	35.6	40.6	0.057076	33.9	39	0.0608649	34.535	39.6734	0.0602396	0.13	0.12	0.0347621	1.63	1.47	0.0448703	0.61	0.71	0.0659285	122.596	129.63	0.0242292	124.561	131.546
4159	2	53	1	2	2	11.6	22.21	22.32	0.00214563	2		6.2	5.8	0.0289637	22.6	21.5	0.02167	20.7	19.8	0.0193052	22.3093	21.3068	0.0199667	11.3	10.9	0.0156519	41.4	39.2	0.0237143	38	36	0.0234811	40.9543	38.7397	0.0241426	0.51	0.5	0.00860017	3.15	2.97	0.0255541	0.64	0.71	0.0450784	113.133	111.196	0.00750014	120.597	118.379
4161	3	35	0	2	2	9.6	23.71	23.76	0.000914882	3	1	6.4	3.7	0.237978	19.3	17.8	0.0351373	17.9	16.2	0.043338	19.0879	17.8402	0.0293595	12.1	6.9	0.243936	37.6	35.1	0.0298807	34.8	31.9	0.0377886	37.1095	35.1298	0.0238101	0.44	0.65	0.169461	2.73	4.12	0.178735	0.74	0.48	0.18799	133.54	121.263	0.0418831	141.073	131.648
4173	2	54	0	2	2	10.2	22.79	22.86	0.0013319	2		12.7	13.7	0.0329168	23.4	22.6	0.0151074	22.2	21.6	0.0118992	22.913	22.2288	0.0131654	21.8	24	0.0417547	41.7	41.3	0.004186	39.5	39.3	0.00220455	40.7686	40.4441	0.00347071	0.22	0.2	0.0413927	2.01	1.89	0.0267343	0.67	0.72	0.0312577	154.1	160.423	0.017464	158.327	164.414
4178	2	44	0	2	2	10.3	23.94	23.93	0.000181447	2		16.3	15.3	0.0274962	23.6	20.9	0.0527657	22.8	20.3	0.0504388	23.2606	20.7101	0.0504388	28.8	27.7	0.0169127	42.1	40.3	0.018977	40.6	38.9	0.0185764	41.4202	39.6859	0.0185764	0.14	0.14	0	1.78	1.63	0.0382324	0.57	0.65	0.0570385	171.517	177.472	0.0148227	174.481	180.539
4182	2	33	0	2	2	10.1	24.59	24.65	0.00105839	2		14.2	14.7	0.015029	22.5	23.1	0.0114295	21.6	22.2	0.0118992	22.1322	22.8131	0.0131599	23.1	24.1	0.0184051	39	40.5	0.0163904	37.3	38.7	0.0160021	38.219	39.7688	0.0172628	0.17	0.19	0.0483047	1.75	1.9	0.0357156	0.71	0.67	0.0251835	156.821	164.795	0.0215398	160.125	168.685
4192	2	47	0	2	2	9.7	24.53	24.58	0.00088433	2		8	6.1	0.11776	23.2	22	0.0230653	21.5	20.2	0.0270871	22.9268	21.5731	0.0264316	14.2	9.6	0.170017	41.3	38.4	0.0316188	38.3	35.2	0.0366561	40.8418	37.5927	0.0360006	0.44	0.45	0.00975984	2.93	3.03	0.014575	0.64	0.62	0.0137883	128.369	132.832	0.0148426	135.61	140.505
4261	2	52	1	2	2	9	23.28	23.26	0.000373266	2		10.6	10.9	0.0121206	21.5	21.7	0.00402127	20.3	20.5	0.00425782	21.1683	21.4084	0.00489885	19.3	19.2	0.00225608	39	40	0.0109954	36.8	37.6	0.00934003	38.374	39.2662	0.00998105	0.29	0.3	0.0147233	2.33	2.48	0.0270958	0.68	0.61	0.0471791	124.998	128.534	0.012115	129.558	133.39
4299	2	27	0	1	2	7.1	23.26	23.35	0.00167717	2		11.1	10.9	0.00789648	21.5	21.3	0.00405886	20.3	20.2	0.00214467	21.2624	21.0951	0.00342956	18.4	18.6	0.00469512	39.1	39.8	0.00770631	36.8	37.4	0.00702378	38.5446	39.0573	0.00573889	0.32	0.3	0.0280287	2.74	2.47	0.0450536	0.65	0.62	0.0205217	153.77	165.038	0.0307123	159.983	171.274
4303	3	51	0	2	2	12.8	23.15	23.17	0.000375038	3	1	7.8	7.5	0.0170333	18.8	19.6	0.0180982	17.6	18.2	0.0145587	18.4892	19.0346	0.0126271	15.2	14.4	0.0234811	36.7	37.5	0.0093652	34.3	34.9	0.00753131	36.0328	36.5004	0.00559968	0.34	0.31	0.0401172	2.39	2.72	0.056171	0.75	0.52	0.159058	119.28	118.231	0.00383627	124.414	122.853
4319	2	67	1	1	2	6.6	24.44	24.43	0.000177735	2		11.6	10.7	0.0350742	21.9	23.3	0.0269118	20.7	21.9	0.0244738	21.4588	22.8705	0.0276695	20.2	18.4	0.0405335	39	40.8	0.0195956	36.9	38.3	0.0161724	38.2526	39.9972	0.0193681	0.25	0.3	0.0791812	2	2.25	0.0511525	0.78	0.75	0.0170333	133.058	135.444	0.00771878	137.221	140.562
4399	2	43	0	0	2	9.7	23.59	23.64	0.000919531	2		14.6	13.4	0.0372481	22.9	21.6	0.0253817	22	20.7	0.0264523	22.5747	21.3337	0.0245572	24.8	23.9	0.0160538	39.9	40	0.0010871	38.3	38.2	0.00113541	39.3006	39.3694	0.000759695	0.18	0.21	0.0669468	1.87	2	0.0291884	0.64	0.66	0.013364	157.786	144.948	0.0368562	161.31	148.739
4408	2	52	0	1	2	11.9	23.32	23.48	0.00296955	2		12.8	12.5	0.0103	21.8	21.8	0	20.8	20.7	0.00209299	21.4367	21.3337	0.00209299	22.3	22.7	0.00772099	39.7	40.1	0.00435387	37.7	38.2	0.00572201	38.8541	39.3694	0.00572201	0.21	0.21	0	1.89	1.82	0.0163904	0.76	0.79	0.0168135	134.37	142.475	0.0254363	137.884	146.201
5003	4	58	0	0	2	6.7				2		6.9	7.2	0.0184834	16.1	14.7	0.0395085	15.1	13.9	0.0359621	16.01	14.54	0.0418269	14.3	16.4	0.0595078	31.8	30.9	0.0124686	29.8	29.3	0.00734864	31.59	30.64	0.0132609	0.4	0.31	0.110698	4.07	3.33	0.0871502	0.3	0.35	0.0669468	80.02	87.17	0.0371685	84.1	90.58
5004	4	48	1	1	2	15.9				2		10.4	7.6	0.13622	18.1	16.8	0.0323693	17.2	15.7	0.0396288	17.99	16.3	0.0428436	19	13.4	0.151649	34.1	31.4	0.0358247	32.4	29.4	0.0421977	33.89	30.52	0.045487	0.31	0.26	0.0763884	2.72	2.54	0.0297352	0.52	0.51	0.00843316	72.83	93.99	0.110771	75.68	97.05
5006	4	49	1	2	2	11.5	23.1	23.05	0.00094105	2		12.6	10.2	0.0917704	16.7	17.3	0.0153296	16.2	16.5	0.0079689	16.5	17.05	0.0142404	24.1	18.4	0.117199	32.1	33	0.0120089	31.2	31.4	0.00277504	31.78	32.46	0.0091946	0.13	0.23	0.247784	1.73	1.99	0.060807	0.56	0.74	0.121044	95.92	100.72	0.0212066	97.46	103.61
10000	1	72	0	2		6.5				1		13.6	13	0.0195956	22.2	21.1	0.0220705	21.2	20.2	0.0209845	21.7855	20.6677	0.0228741	22.9	23.3	0.00752044	39.9	39.4	0.00547667	38	37.6	0.00459575	39.0494	38.4706	0.00648536	0.19	0.16	0.0746336	1.95	1.77	0.0420613	0.64	0.65	0.00673338	136.736	135.158	0.00504111	139.963	137.834
10001	1	65	0	3		5.1				1		7.9	7.3	0.0343042	21.1	21.1	0	19.6	19.6	0	20.6824	20.6824	0	14.4	13.6	0.0248236	39.4	40.3	0.00980882	36.5	37.4	0.0105787	38.5157	39.4654	0.0105787	0.37	0.37	0	2.67	2.55	0.0199711	0.65	0.71	0.038345	136.293	136.084	0.000666485	142.701	142.482
10003	1	74	0	2								10.9	9.7	0.0506548	19.7	18.3	0.0320151	18.8	17.3	0.0361117	19.3473	17.9079	0.0335757	20.4	17.6	0.0641175	36.7	33.8	0.0357494	34.9	32	0.0376754	35.916	33.1245	0.0351394	0.2	0.24	0.0791812	1.94	2.08	0.0302616	0.67	0.69	0.0127743	122.238	124.88	0.00928665	125.279	128.626
10010	1	43	0	2		5.1						11.5	12.7	0.0431059	23.7	23.1	0.0111364	22.3	21.9	0.00786075	23.3226	22.7028	0.0116984	20.1	23.6	0.0697159	42.1	41.8	0.00310581	39.6	39.8	0.00218789	41.416	41.2589	0.00164979	0.31	0.25	0.0934217	2.23	2.09	0.0281586	0.79	0.72	0.0402946	139.007	150.561	0.0346758	144.441	155.272
20001	4	58	0	0	2		24.11	23.63	0.00873349			8.5	7.6	0.0486053	18	14.8	0.0850108	16.9	14	0.0817587				18.3	17.2	0.0269226	35.8	32.4	0.043338	33.9	30.7	0.0430613				0.3	0.28	0.0299632	3.22	2.92	0.042473	0.36	0.42	0.0669468	120.09	111.03	0.0340665	125.1	116.695
20002	4	37	1	2	2	8.4	22.72	22.74	0.000382133			5.4	9.7	0.254378	20.4	20.8	0.00843317	18.6	19.6	0.0227431				10.2	18.5	0.258572	39.5	40.1	0.00654728	36.1	37.6	0.0176806				0.57	0.15	0.579784	4.48	2.06	0.337411	0.35	0.45	0.109144	102.53	95.13	0.0325335	108.592	101.275
20003	4	59	0	1	2	13.2	23.84	23.59	0.00457831			3.4	10.1	0.472842	13.2	11.3	0.0674955	12.1	11.2	0.0335673				6.7	16.2	0.38344	27.6	24.7	0.0482121	25.3	23.7	0.0283722				0.47	0.43	0.0386294	4.04	3.19	0.102591	0.36	0.53	0.167973	97.38	99.75	0.0104431	99.4314	101.851
20004	4	58	0	1	2		23.09	23.07	0.000376338			7.5	8.2	0.0387526	16.3	7.7	0.325697	15.2	7.7	0.295353				14	16.6	0.0739801	33.4	15.7	0.327847	30.9	15.8	0.291301				0.81	0.08	1.0054	4.49	1.45	0.490878	0.51	0.49	0.0173741	147.954	136.944	0.0335837	154.322	142.118
20005	4	49	1	0	2	14.3	20.34	20.84	0.0105468			8.8	7	0.0993846	16.8	14	0.0791812	15.9	13.2	0.0808232				15.4	14.5	0.0261527	34.1	28.2	0.0825053	31.9	26.7	0.0772794				0.27	0.18	0.176091	16.8	1.89	0.948847	15.9	0.63	1.40206	97.01	111.53	0.0605752	99.4314	101.851
20006	4	45	0	2	2		24.47	24.47	0			5.7	3.7	0.187673	14.7	11.4	0.110412	13.6	10.5	0.11235				11.2	7.2	0.191886	29.1	22.9	0.104058	27	21.1	0.107081				0.15	0.3	0.30103	1.65	2.58	0.194136	0.68	0.57	0.0766341	156.984	164.863	0.0212678	162.506	168.964
20007	4	69	0	4	2	6.8	21.92	22.46	0.0105692			7.3	2.8	0.416165	15.4	14.1	0.0383016	14.5	12.9	0.0507783				14.7	4.9	0.477121	31	28.9	0.0304639	29.1	26.2	0.0455917				0.24	0.62	0.41218	2.64	3.99	0.179369	0.44	0.49	0.0467434	133.863	140.787	0.021902	136.009	143.044
20008	4	63	0	3	2	7.8						5.5	4.8	0.0591215	13.6	14.8	0.0367228	12.7	13.7	0.0329168				10.9	8.6	0.102928	29.2	28.7	0.00750095	27.1	26.4	0.0113654				0.39	0.45	0.0621479	3.56	3.99	0.0495229	0.38	0.35	0.0357156	82.83	103.99	0.0988039	85.68	107.05
20009	4	53	1	2	2	8.7	23.11	23.09	0.000376013			6.6	5.3	0.0952681	12.3	11.9	0.0143582	11.6	11.1	0.019135				12.9	9.8	0.119364	24.5	23.6	0.0162541	23.2	22	0.0230653				0.28	0.32	0.0579919	2.81	2.42	0.064891	0.45	0.69	0.185637	80.02	87.17	0.0371685	84.1	90.58
20010	4	48	0	2	2	7.6						7.4	8.3	0.0498464	17.7	18.3	0.0144778	16.6	17.2	0.0154204				14.5	14.1	0.0121489	35.1	36.4	0.0157943	32.7	33.9	0.0156519				0.28	0.49	0.243038	2.57	3.57	0.142735	0.53	0.48	0.0430346	85.48	69.48	0.0900047	89.7155	83.9635
20011	4	52	0	2	2	12.7						2.1	6.1	0.463111	9.1	14.3	0.196295	8.3	13.4	0.208027				3.3	11.3	0.534565	18.3	29.1	0.201442	16.6	27.1	0.212861				0.85	0.2	0.628389	4.62	2.07	0.348672	0.5	0.59	0.071882	64.1	71.16	0.0453779	69.87	75.56
20012	4	63	0	4	2	6						7.1	12	0.227923	11.9	16.9	0.15234	11.4	16.4	0.157939				13.7	21.1	0.187562	23.8	32.9	0.140619	22.7	31.6	0.143661				0.13	0.2	0.187087	1.56	2.05	0.118629	0.66	0.59	0.0486919	95.48	79.48	0.0796546	99.7155	83.9635
20013	4	59	0	2	2	8.7						3.3	3.8	0.0612697	12.4	13.8	0.0464574	11.3	12.7	0.0507253				5.7	7.6	0.124939	24.7	28.3	0.0590895	22.4	25.9	0.0630517				0.31	0.4	0.110698	2.85	2.88	0.00454763	0.49	0.6	0.0879552	92.12	89.82	0.0109809	96.57	94.52
20014	4	58	0	0	2							6.4	6.1	0.0208501	16.2	4	0.607455	14.9	4.2	0.549937				11.6	7.1	0.2132	33.2	12.9	0.410548	30.3	7.8	0.589348				0.81	0.62	0.116093	4.49	3.99	0.0512734	0.51	0.49	0.0173741	103.63	94.16	0.041619	108.23	98.96
20015	4	43	0	2	2	10.8						9	7	0.109144	17.1	9.7	0.246224	16.2	9.4	0.236387				16.5	13.9	0.0744691	33.9	20.4	0.22057	31.9	19.7	0.209324				0.3	0.27	0.0457575	2.41	2.34	0.0128012	0.64	0.63	0.00683942	80.02	87.17	0.0371685	84.1	90.58
20016	4	48	0	2	2	8.6				4		3.2	6.5	0.307763	14.4	17.2	0.077166	12.8	16	0.09691				7	12.1	0.237687	29.8	35.1	0.0710909	26.6	32.5	0.0870017				0.6	0.25	0.380211	4.2	3.07	0.136111	0.43	0.33	0.114955	72.83	93.99	0.110771	75.68	97.05
20017	4	73	1	3	2	8.3						5.8	3.7	0.195226	19.1	17.5	0.0379953	17.6	15.9	0.0441155				9.4	6.5	0.160214	35.6	32.9	0.0342541	32.7	29.8	0.0403315				0.25	0.51	0.30963	2.45	3.1	0.102196	0.52	0.66	0.103541	95.92	100.72	0.0212066	97.46	103.61
20018	4	59	1	1	2	13.2	23.21	23.07	0.00262753	3	0	7.6	13.9	0.262201	12.7	14.7	0.0635136	12	14.6	0.0851716	23.9179	22.5146	0.0262588	17	25.4	0.174385	25.8	27.8	0.0324251	24.6	27.6	0.049974	41.83	39.874	0.020798	0.22	0.2	0.0413927	3.27	2.17	0.178088	0.26	0.53	0.309303	130.88	123.48	0.0252767	136.859	128.958
20019	4	62	0	2	2							6.2	8.5	0.137027	14.8	15.8	0.0283954	13.8	15	0.0362122				11.9	16.6	0.144561	29.2	33.3	0.0570614	17.2	31.4	0.261401				0.24	0.15	0.20412	2.39	1.88	0.10424	0.53	0.53	0	121.27	132.42	0.0382002	127.133	137.944
[truncated: 15 more columns]

## Sheet: only AI
study_id	group	age	gender	race (white or caucasian 1(0), black or african american 2(1), other race 3(2), Asian 5(3), american indian or alaskan native6 (4), native hawaiian or pacific islander7(5), decline to specify 6)	ethnitity (hispanic or latino0, not hispanic or latino 1)	DM type (1 Type1, 2 Type 2)	A1c	OD AL	OS AL	AL AI	mean AL	grade (1 health, 2 DM no DR, 30 mild NPDR, 31 moderate NPDR, 32 servire NPDR, 4 PDR)		SVD central ratio	SVD inner ratio	SVD full ratio	SVD cal sup VD ratio	SPD central ratio	SPD inner ratio	SPD full ratio	SPD cal sup PD ratio	FAZ area mm2 ratio	FAZ perimeter mm ratio	FAZ circularity rato	D VD mm-1 ratio	D cal VD ratio	D PD % ratio	D cal PD ratio
3	1	40	1	2	0			23.18	23.08	0.00187763	23.13	1		0	0.0144434	0.0130953	0.0149915	0.0119648	0.0165993	0.0164793	0.0184165	0.0401172	0.0373243	0.038345	0.0316654	0.0300028	0.028322	0.0266947
5	1	66	0	2	0			24.24	24.15	0.00161548	24.195	1		0.173127	0.0247059	0.0290382	0.0277707	0.156469	0.00115045	0.00626698	0.00495937	0.0211893	0.0163904	0.00717858	0.0020711	0.0031766	0.0246582	0.0258904
6	1	46	0	2	0			24.9	24.86	0.000698223	24.88	1		0.09691	0.0239122	0.0277531	0.027209	0.124939	0.0339722	0.0388126	0.0380883	0.0109954	0.00326539	0.0187494	0.00897644	0.00843939	0.00140979	0.00193849
7	1	55	1	3	1			21.87	21.94	0.00138782	21.905	1		0.00998422	0.0250624	0.0245682	0.0251403	0.0332107	0.0279535	0.0298773	0.0305206	0.013364	0.011042	0.0117384	0.037081	0.0376448	0.0451684	0.0458383
9	1	61	1	3	1			23.15	23.16	0.00018756	23.155	1		0.00464491	0.0225658	0.0192197	0.0198047	0.0293193	0.00314328	0.00536836	0.00478713	0.0669468	0.0899051	0.12296	0.0169382	0.0164346	0.0263445	0.0258805
10	1	53	1	0	1			26.85	26.66	0.00308414	26.755	1		0.040745	0.0204894	0.0215041	0.0221691	0.0647589	0.0294935	0.0310342	0.0316856	0.0222764	0.0758211	0.112297	0.00345161	0.0040075	0.0155724	0.0160892
11	1	60	0	0	1			23.44	23.44	1.85279e-08	23.44	1		0	0.0367228	0.032506	0.0336572	0.0337955	0.0311935	0.0296359	0.0309893	0.0347621	0.0379625	0.104209	0.0291155	0.0302305	0.0275698	0.0285823
12	1	20	1	0	1			22.52	22.45	0.00135204	22.485	1		0.0048525	0.0145124	0.0132958	0.0138885	0.0242084	0.00334503	0.00238624	0.00305962	0.0122345	0.0245231	0.0604159	0.00677752	0.00622609	0.0147138	0.0140793
13	1	42	1	2	0			22.03	22.23	0.00392495	22.13	1		0.132024	0.00567713	0.0121773	0.010201	0.115393	0.00105797	0.00567713	0.00376854	0.0357156	0.00877392	0.0234811	0.0226959	0.0243518	0.01808	0.0197884
14	1	58	1	2				22.5	22.44	0.00115967	22.47	1		0.031158	0.041591	0.0413927	0.0412522	0.0158664	0.0294935	0.0286452	0.0285945	0	0.0104654	0.0187494	0.00522842	0.00522322	0.00490041	0.00490565
15	1	57	1	0	1			26.02	25.96	0.0010026	25.99	1		0.0177288	0.0511525	0.0448966	0.046135	0.045027	0.0335098	0.0267522	0.0279994	0.0483047	0.0119648	0.00634018	0.00208926	0.00317889	0.00982979	0.00865412
17	1	68	1	5	1			24.57	24.64	0.00123555	24.605	1		0.0398106	0.00202469	0	0.00331999	0.0360451	0.0148394	0.0119978	0.015042	0.151268	0.0652667	0.0308139	0.0119087	0.00921641	0.00174943	0.00443965
18	1	30	0	2	0			25.08	24.07	0.0178514	24.575	1		0.0162372	0.00196959	0.00209299	0.000200274	0.00683942	0.0291437	0.0275107	0.0293954	0.042752	0.0486919	0.0494854	0.0184358	0.0200585	0.0444154	0.0460806
23	1	41	0	0	1			23.3	23.25	0.000932945	23.275	1		0.00801797	0.00191742	0	0.000781457	0.0333626	0.0128689	0.0144593	0.0151208	0.0413927	0.0340191	0.0271522	0.0241316	0.0246664	0.0283553	0.0288981
24	1	53	0	2	1			23.26	23.3	0.000746211	23.28	1		0.0220875	0.0274828	0.0288896	0.0283616	0.0141083	0.0245052	0.0246225	0.0239163	0.0184834	0.0409812	0.0539818	0.0206656	0.0201088	0.0259182	0.0254312
25	1	29	1	2	1			23.18	23.28	0.00186954	23.23	1		0.0449671	0.0166701	0.014174	0.0161424	0.0239122	0.0230282	0.0205217	0.022515	0.0253059	0.03382	0.0408363	0.0123616	0.0140301	0.017945	0.019581
28	1	47	0	0	1			24.36	24.2	0.00286194	24.28	1		0.0421977	0.0194784	0.022173	0.0215855	0.030405	0.0173308	0.0180044	0.0173542	0.0347621	0.00827253	0.0267343	0.0603089	0.0597758	0.0621479	0.0616834
30	1	20	1	2	0			23.06	23.09	0.000564649	23.075	1		0.0431569	0.0102675	0.0132958	0.0126311	0.029455	0.0210273	0.020427	0.0197594	0.00934003	0.0110755	0.0168135	0.0442367	0.0436642	0.0499592	0.049314
31	1	57	0	0	1			23.14	23.12	0.000375506	23.13	1		0.083777	0.0117384	0.00202469	0.0059196	0.0958184	0.00433215	0.003371	0.000438018	0.146128	0.0878304	0.0219018	6.44306e-05	0.00330863	0.0110595	0.0142062
32	2	79	1	3				25.06	25.06	0	25.06	2		0.0453893	0.0214751	0.0225925	0.0220421	0.0250439	0.0118697	0.0124904	0.0118571	0.0184834	0.0173741	0.0595857	0.00763146	0.00814848	0.0032574	0.00261417
33	1	46	1	4	1			22.52	22.48	0.000772079	22.5	1		0.0200479	0.0140431	0.0167864	0.0143345	0.00366495	0.00432137	0.00452394	0.00706365	0.102662	0.0787314	0.0621479	0.0182945	0.0161257	0.00572914	0.00794891
35	1	48	0	0	1			23.78	23.38	0.00736736	23.58	1		0.00711974	0.00793254	0.00835207	0.00848416	0.0156519	0.0129973	0.0113995	0.0114701	0	0.0428223	0.0803108	0.0446212	0.0446292	0.0591947	0.0591087
36	1	22	0	0	1			24.68	24.86	0.00315597	24.77	1		0.0431569	0.00918204	0.00577784	0.00690407	0.00899193	0.0115819	0.0110513	0.0123129	0.0395085	0.0222764	0.0120645	0.0435698	0.0446726	0.0424592	0.0435246
37	1	36	0		0			23.76	23.61	0.00275045	23.685	1		0.0390979	0.0018058	0.00567713	0.000554065	0.0397445	0.00311324	0.00543555	0.000318281	0.208276	0.116506	0.00673338	0.00184277	0.00614234	0.00302741	0.0074125
46	1	56	0	1	1			24.2	24.23	0.00053803	24.215	1		0.0198948	0.0334996	0.0329481	0.034938	0.0287717	0.0216651	0.0228028	0.0246529	0.0606978	0.0154727	0.0372481	0.00196857	0.003583	0.00147378	0.000130478
48	2	62	1	3	1			21.4	21.61	0.00424099	21.505	2		0.093681	0.0405779	0.0440462	0.0420826	0.107634	0.0523881	0.0556252	0.0536616	0.0299632	0.0182888	0.00643411	0.0390148	0.0373455	0.04309	0.0414207
49	1	55	0	2	0			23.07	23.05	0.000376665	23.06	1		0.0474246	0.00198762	0.00210313	0.0036326	0.0588667	0.00105539	0.0044773	0.00128903	0.138303	0.0669468	0	0.0525477	0.047639	0.0598993	0.0549233
56	1	29	1	2	0			23.47	23.49	0.000369946	23.48	1		0.00748802	0.012965	0.0117915	0.0124308	0.00872983	0.0093624	0.00884091	0.00953135	0.0147233	0.00975984	0.0291582	0.0154184	0.0148662	0.0162805	0.0156968
57	1	61	1	3	1			23.28	23.42	0.0026039	23.35	1		0.00689371	0.0176487	0.0164681	0.0153802	0.00967288	0.0129973	0.0136797	0.0124993	0.0413927	0.0123504	0.0511525	0.0302526	0.0291658	0.034882	0.0338507
59	1	56	1	0	1			22.57	22.62	0.000961042	22.595	1		0.0098335	0.0260856	0.0251835	0.0264276	0.0202892	0.0226078	0.0192047	0.0204682	0.0395085	0.00683942	0.063387	0.0359863	0.0370808	0.044267	0.0452922
62	1	48	0	0	1			24.18	24.05	0.00234122	24.115	1		0.00332794	0.0118992	0.0124686	0.0118552	0.00954532	0.00654728	0.00458363	0.00398845	0.0184834	0.0389181	0.0539818	0.0164032	0.0158456	0.0130864	0.0125891
73	1	52	1	0	1			24.8	24.72	0.0014032	24.76	1		0.0937284	0.0551553	0.0568229	0.0567603	0.0980081	0.0504444	0.0545129	0.0545327	0	0.0532455	0.093681	0.00428857	0.0043101	0.0146776	0.0146918
77	1	48	1	1	1			24.62	24.63	0.000176346	24.625	1		0.0530285	0.0178911	0.0213981	0.0213664	0.0639823	0.0147233	0.0158831	0.0158822	0	0.0265181	0.0588667	0.00458031	0.00457801	0.00736967	0.00741463
78	1	51	1	3	1			23.53	23.49	0.000738929	23.51	1		0.0784979	0	0.00403998	0.000973537	0.0858538	0.00429998	0.00113839	0.00208506	0.0854302	0.0431569	0.00599036	0.00271362	3.24645e-05	0.00766672	0.0104555
82	1	51	1	3	1			22.25	22.42	0.00330559	22.335	1		0.187673	0.0652667	0.0595857	0.0668449	0.167228	0.0157533	0.00989888	0.0172439	0.0879552	0.0728961	0.0571429	0.0116934	0.00546003	0.0361706	0.0299097
89	1	46	1	0	1			22.66	22.52	0.00269152	22.59	1		0.0258805	0.0200171	0.0168679	0.0194402	0.00204374	0.0165151	0.0162589	0.018849	0.0621479	0.0323345	0.0115819	0.0334238	0.035621	0.0316951	0.0338044
91	1	39	0	2	0			25.45	25.39	0.0010251	25.42	1		0.0175496	0.00204374	0.00217692	0.000418799	0.0160868	0.00114439	0	0.0025886	0.064458	0.0246071	0.00673338	0.0258292	0.0279842	0.0252735	0.0275184
95	1	37	0	0	1			24.56	24.57	0.000176812	24.565	1		0.00816879	0.00361914	0.00188414	0.00129172	0.00802785	0.00409715	0.00213413	0.00146333	0.0299632	0.0158906	0.0193052	0.0151383	0.0145814	0.00741986	0.0068112
96	1	57	0	0	1			23.06	23.21	0.00281586	23.135	1		0.00860017	0.00402127	0.00415596	0.00547565	0.0218756	0.00542197	0.00673338	0.00799506	0.0511525	0.0404287	0.0362122	0.00168776	0.00059506	0.0226922	0.0238102
97	1	63	0	2	0			24.2	23.89	0.00559923	24.045	1		0.0674955	0.00389504	0.00616031	0.00422919	0.0867344	0.0187177	0.0232298	0.0213061	0.09691	0.0338583	0.0179734	0.0223241	0.0207253	0.0279847	0.0263493
99	1	65	1	2	0			23.79	23.52	0.00495714	23.655	1		0.0761964	0.0118451	0.010619	0.0125073	0.123994	0.00890892	0.0132161	0.0111832	0.0367228	0.0370553	0.0321847	0.00999038	0.0116473	0.00143886	0.0030595
101	1	51	1	2				23.56	23.53	0.000553341	23.545	1		0.0678197	0.0102192	0.00659701	0.0118084	0.0659285	0.0276567	0.0224041	0.0275519	0.0850108	0.0595402	0.0352324	0.0112923	0.00686605	0.0116816	0.00725198
102	1	66	1	2	0			22.54	22.48	0.00115762	22.51	1		0.00411657	0.0235874	0.0208836	0.0188679	0.0369836	0.0186233	0.0151175	0.0131885	0.0474246	0.022763	0.00663058	0.0152907	0.0169355	0.0109303	0.0125846
107	1	83	0	2				23.75	23.58	0.00311981	23.665	1		0.0347621	0.0344376	0.032506	0.029779	0.0627344	0.0187177	0.0212469	0.0185691	0.0469966	0.0300786	0.0187494	0.0377347	0.0355287	0.0263289	0.0239966
108	1	34	0	2	0			24.94	24.98	0.000695967	24.96	1		0.050046	0.0205511	0.0234811	0.0214393	0.0109034	0.0115819	0.0121721	0.0103	0.0606978	0.0140865	0.0219943	0.045133	0.0467627	0.071777	0.0734797
109	1	28	1		0			23.79	23.75	0.000730846	23.77	1		0.00904813	0.00835207	0.0066645	0.00788292	0.0160868	0.0046202	0.00246759	0.00118304	0.0299632	0.0200171	0.0617456	0.0200658	0.0211713	0.0270562	0.02822
111	1	54	1		0			23	23.5	0.00934003	23.25	1		0.0713559	0	0.00205341	0.000794684	0.0728897	0.0108579	0.00572201	0.00697543	0.0377886	0.00624895	0.0588667	0.025879	0.0269689	0.0471096	0.0481111
112	1	45	1	2	0			23.86	23.73	0.00237272	23.795	1		0.104735	0.0314559	0.0321847	0.0281966	0.0675262	0.0107504	0.0105502	0.00655551	0.0543577	0.022664	0.00599036	0.0608646	0.0574996	0.0683169	0.064932
119	1	54	1	2				22.63	22.41	0.00424268	22.52	1		0.106455	0.0019607	0.00211336	0.00319482	0.111253	0.01161	0.00680371	0.011999	0.0894004	0.0371997	0.0117384	0.0326131	0.028193	0.0238103	0.0194416
122	1	42	0	2	0			23.26	23.07	0.00356212	23.165	1		0.0218284	0	0.00202469	0.000193149	0.0474246	0.00324505	0	0.00187839	0.0401172	0.0235792	0.0122345	0.0112622	0.00961949	0.00682845	0.00522043
123	1	64	0	0	1			24.39	24.95	0.00985877	24.67	1		0.115251	0.0352324	0.0392266	0.037806	0.109677	0.0503777	0.0531982	0.0518792	0.0395085	0.0404287	0.0442037	0.0398404	0.0387438	0.0566715	0.0555708
125	1	63	1	3	1			24.04	24.06	0.000361142	24.05	1		0.103688	0.0371418	0.0396892	0.0377557	0.13431	0.0333435	0.0389513	0.0370512	0.0377886	0.0237778	0.00560388	0.0159237	0.0142643	0.00243463	0.000823307
127	1	33	1	2	0			23.16	23.1	0.00112658	23.13	1		0.0218284	0.019135	0.0183964	0.0191124	0.0576834	0.0321847	0.033116	0.0337924	0.0170333	0.0445821	0.0805196	0.032084	0.0326335	0.0405932	0.0410889
131	1	39	0	2	0			22.84	23.13	0.00547953	22.985	1		0.0639823	0.0253817	0.0254294	0.0247896	0.0543577	0.0182098	0.0197177	0.0189915	0.00954532	0.00911141	0.0312577	0.0193921	0.0199383	0.0162082	0.0167778
134	1	36	0	2	1			22.88	22.96	0.00151588	22.92	1		0.0901766	0.0294217	0.0311084	0.0298541	0.0659912	0.0124389	0.0153554	0.0140107	0.0263289	0.0129099	0.00582954	0.0267621	0.0256908	0.0117646	0.0106718
135	1	34	0	0	1			26.21	26.08	0.00215942	26.145	1		0.0206145	0.00386042	0.00200598	0.00136724	0.0213496	0.00532883	0.00554662	0.00615724	0.0234811	0.0236088	0.00634018	0.0261066	0.0266385	0.0281614	0.0287075
137	1	28	0	3	1			23.52	23.51	0.000184688	23.515	1		0.0143582	0.00906702	0.0115306	0.0116114	0.0437789	0.0133957	0.0153168	0.0153173	0	0.0153749	0.0308139	0.000725638	0.000733437	0.00794772	0.00794591
141	1	65	1	3	1			22.04	22.03	0.000197113	22.035	1		0.0402946	0.00205341	0	0	0.0280287	0.0119588	0.0105787	0.0105808	0	0.0199711	0.038345	0.00403998	0.00404066	0.00615605	0.00616641
248	2	40	1		0	2		21.54	21.36	0.00364445	21.45	2		0.0997029	0.0483047	0.0497556	0.0497556	0.114955	0.0327238	0.035392	0.035392	0	0.0366711	0.0791812	0.0243788	0.0243788	0.0148263	0.0148263
274	2	65	1	3	1	2	6.5	24.18	23.95	0.00415078	24.065	2		0.0230653	0.0393295	0.0364807	0.0397783	0.0283336	0.0334238	0.0317322	0.0350299	0.0448123	0.014575	0.00634018	0.0205561	0.0233562	0.0185115	0.0213117
279	2	62	1	2	0	2	6.9	23.82	23.91	0.00163782	23.865	2		0.0310342	0.0155518	0.0144778	0.0164356	0.0263289	0.018276	0.0172414	0.0191992	0.0314085	0.00162962	0.0357156	0.0136207	0.0152857	0.0167361	0.0184011
283	2	54	0	2	0	2	11.7	23.6	23.52	0.00147469	23.56	2		0.0949755	0.0201098	0.0213981	0.0201113	0.0881361	0.026803	0.0297171	0.0284303	0.0271522	0.012384	0	0.00296448	0.00406118	0.00439319	0.00548989
285	2	50	1	3	1	2	6.1					2		0.0239122	0.0107239	0.00904813	0.0116028	0.011644	0.0176328	0.0161559	0.0187106	0.064458	0.0314559	0.00624895	0.00774011	0.00556046	0.029396	0.0272164
302	4	55	0	2	0	2	9.4	22.94	22.79	0.00284909	22.865	4		0.402488	0.126686	0.131613	0.118199	0.494323	0.118654	0.126775	0.113393	0.151268	0.0780663	0.00768682	0.0453779	0.0340012	0.0505593	0.0392956
307	2	57	1	2	0	2	6.6	24.12	24.22	0.00179684	24.17	2		0.0540498	0.0184834	0.0199253	0.0186327	0.0550476	0.0233662	0.023975	0.0226825	0.0248236	0.0100226	0.00663058	0.020976	0.0198751	0.0182134	0.0171126
317	2	47	0	2	0	2	6.7	22.9	22.99	0.00170349	22.945	2		0.0216111	0.0121773	0.012965	0.013606	0.00472064	0.0109125	0.0104375	0.0110785	0.0147233	0.0247149	0.0489865	0.0382167	0.0387633	0.0341613	0.0347079
325	2	63	1	1	1	2	6.9	22.68	22.67	0.00019153	22.675	2		0.0778262	0.0317434	0.0356007	0.0356007	0.0593607	0.0255868	0.0293157	0.0293157	0	0.0621479	0.132238	0.0435696	0.0435696	0.0392966	0.0392966
342	2	60	1	1	1	2	9.3	23	23.1	0.00188414	23.05	2		0.0193052	0.00786075	0.00843317	0.00649001	0.00832539	0.00963948	0.00805337	0.00999653	0.0357156	0.00487064	0.0471791	0.0165337	0.0181881	0.023262	0.0249164
394	2	50	0	2	1	2	9.5	23.23	23.3	0.00130671	23.265	2		0.152213	0.0133055	0.0223808	0.0172028	0.164648	0.0165466	0.0243801	0.0192021	0.09691	0.0256043	0.0372481	0.0217511	0.017342	0.0266176	0.0222085
430	2	45	1	2	0	2		23.94	24.01	0.00126801	23.975	2		0.101656	0.00946213	0.0161617	0.0148768	0.0859146	0.00106314	0.00567713	0.00439224	0.0280287	0.0173741	0	0.0185769	0.0174816	0.0151352	0.0140399
452	3	66	0	2	0	2	8.8	22.61	22.74	0.0024899	22.675	3	0	0.052029	0.0189311	0.0198948	0.021174	0.0689435	0.00561838	0.0106945	0.0119737	0.0310342	0.0502743	0.0731071	0.0278725	0.0267813	0.032072	0.0309808
481	3	53	1	3	1	2	13.1	22.66	22.71	0.000957229	22.685	3	0	0.217128	0.0335098	0.039064	0.037744	0.250725	0.0426353	0.0493162	0.0479961	0.0177288	0.0261527	0.0377886	0.0548439	0.0559646	0.0519223	0.0530431
496	3	59	0	3	1	2	6.3	23.36	23.37	0.000185874	23.365	3	0	0.127903	0.0234811	0.0273496	0.0241158	0.133827	0.0298162	0.0354023	0.0321685	0.0612697	0.0336831	0.012965	0.0382002	0.0354463	0.0442977	0.0415437
500	2	48	1	2	0	2	7.3	23.8	23.79	0.000182515	23.795	2		0.0183274	0.0114798	0.0101239	0.0094894	0.0646181	0.0063868	0.00338853	0.00275406	0.0193052	0	0.0271522	0.041396	0.0408542	0.0539678	0.053426
505	2	54	0	3	1	2	6.6	24.28	24.14	0.00251142	24.21	2		0	0.00599036	0.00637118	0.0082971	0.00257742	0.0175496	0.01524	0.0171659	0.042752	0.0114295	0.0177288	0.00772114	0.00607919	0.00325408	0.00489602
515	2	72	0	3	1	2	6.6	23.83	23.79	0.0007296	23.81	2		0.176091	0.077993	0.0680339	0.0816371	0.167491	0.0612697	0.0531911	0.0667943	0.257125	0.161804	0.0604159	0.0490218	0.0606036	0.0370493	0.0486312
627	2	53	0		0	2	7.7	24.31	24.32	0.000178612	24.315	2		0.0503051	0.0206399	0.0217687	0.0205026	0.0599264	0.0200074	0.0234208	0.0221546	0.0413927	0.0270871	0.100115	0.041011	0.0399293	0.0399913	0.0389096
672	2	42	0	2	0	2	7.9	23.88	23.88	0	23.88	2		0.0286452	0.00742402	0.00389504	0.00389504	0.0389181	0.0083722	0.00881847	0.00881847	0	0.034937	0.0735774	0.0172673	0.0172673	0.0226012	0.0226012
741	2	49	0	2	1	2	7.6	24.01	24.05	0.000722921	24.03	2		0.0688813	0.0357156	0.0372481	0.0359892	0.0807868	0.0456401	0.0475938	0.046335	0.0511525	0.0285311	0	0.0403721	0.0392958	0.0413531	0.0402768
758	3	36	1		0	2	7.7	24.76	24.45	0.00547178	24.605	3	0	0.00816879	0.00194316	0	0.00312668	0.0171557	0.0196943	0.0192548	0.0223815	0.176091	0.042473	0.0588667	0.0151565	0.0178324	0.0144741	0.01715
782	2	41	1	2	0	2	6.7	22.92	22.93	0.000189441	22.925	2		0.0516602	0.02167	0.0230282	0.0230282	0.0272297	0.0164733	0.0163904	0.0163904	0	0.0309115	0.0504095	0.0150762	0.0150762	0.0219969	0.0219969
938	3	66	0	1	1	2	8.1	24.05	24.08	0.000541402	24.065	3	0	0.0258073	0.0846178	0.0819041	0.0845402	0.093599	0.0841602	0.0836204	0.0862565	0.0362122	0.0304407	0.106455	0.0325335	0.0302948	0.0295256	0.027287
975	2	66	0	2	0	2	7.3	23.72	23.73	0.000183054	23.725	2		0.035328	0.00811789	0.00881847	0.00749237	0.0457575	0.131603	0.0012047	0.00253079	0.0167057	0.023938	0.0317144	0.0917356	0.0928607	0.0842271	0.0853522
1052	3	63	0	3	1	2	6.1	24.74	24.78	0.000701607	24.76	3	0	0.0749024	0.0345991	0.030413	0.0368567	0.0725507	0.0291131	0.0250969	0.0315406	0.132626	0.0725507	0.0173741	0.0261742	0.0316647	0.0305931	0.0360836
1199	2	60	1	2	0	2	8.8	22.07	21.93	0.0027637	22	2		0.101656	0.0100303	0.00213413	0.00341903	0.0888424	0.0154727	0.0105787	0.0118636	0.0280287	0.0153749	0.00560388	0.0227192	0.0238145	0.024008	0.0251034
1287	2	72	0	3	1	2	7.6	23.2	23.1	0.001876	23.15	2		0.0384583	0.00839243	0.00914338	0.00651527	0.0369836	0.0106074	0.0115819	0.00895376	0.0377886	0.0246015	0.083777	0.000115653	0.00234853	0.00335611	0.00112323
1364	3	36	0		0	2	11.6	22.59	22.55	0.000769685	22.57	3	0	0.0462452	0.0345991	0.030413	0.0329866	0.0590215	0.0189095	0.0154485	0.0180221	0.0543577	0.0486919	0.0336831	0.0335837	0.0357771	0.0176919	0.0198853
1390	2	63	1	3	1	2	9.4	24.09	24.16	0.00126013	24.125	2		0.0123504	0.0214751	0.0186599	0.0199335	0.00244674	0.0109125	0.0104654	0.011739	0.0347621	0.001876	0.029455	0.0210094	0.0199223	0.0218682	0.0207811
1433	2	65	1	2	0	2	6.7	22.69	22.45	0.00461815	22.57	2		0.104735	0.0302415	0.0340798	0.032821	0.156469	0.0531097	0.0586191	0.0573603	0.0511525	0.0316433	0.00643411	0.0328756	0.0317993	0.0316123	0.0305359
1465	2	49	0	2	1	2	5.7	24.77	24.34	0.00760543	24.555	2		0.147696	0.00918204	0.0137883	0.00728675	0.147494	0	0.00774558	0.00124405	0.111974	0.073508	0.038345	0.00794665	0.00241416	0.00356672	0.00196577
1495	2	54	1	2	0	2	7.1	23.96	23.76	0.00364038	23.86	2		0.0208501	0.00409715	0.00445434	0.00904316	0.00403998	0.0155917	0.0157943	0.0203831	0.0684574	0.0226078	0.0168135	0.014825	0.0187251	0.0145882	0.0184882
1517	2	67	0	2	0	2	9.5	23.71	23.63	0.00146783	23.67	2		0.0734289	0.00402127	0.00211336	0.00401123	0.0725507	0.0043758	0.00115351	0.00305137	0.0636691	0.0488964	0.0420613	0.0479108	0.0495323	0.0434623	0.0450838
1519	3	47	0		0	2		22.75	23.02	0.00512392	22.885	3	0	0.0777597	0.0339622	0.0347621	0.033434	0.140179	0.034589	0.0377886	0.0364604	0.0163904	0.0645069	0.112704	0.00530819	0.00418162	0.0107253	0.0095987
1781	2	61	0		0	2	8.2	24.09	24.26	0.003054	24.175	2		0.0303119	0.00409715	0.00627907	0.00441113	0.038172	0.00458363	0.00822775	0.00635981	0.138303	0.0996159	0.0725507	0.0127239	0.0143235	0.0122684	0.013868
1794	3	38	1	2	0	2	9	24.53	24.6	0.00123756	24.565	3	0	0.0448966	0.00637118	0.00673338	0.00164642	0.0907017	0.00115967	0.00617784	0.00109087	0.146128	0.0327925	0.0720027	0.0212678	0.0169248	0.00973716	0.00539418
1911	2	70	0	3	1	2	8.1	23.56	23.59	0.000552655	23.575	2		0.0123504	0.00839243	0.0066645	0.00474708	0.00236673	0	0	0.00191742	0.0474246	0.00207301	0.0498464	0.00234297	0.00397873	0.00716609	0.00880185
1946	3	47	0	0	`	2	6.3	23.15	22.95	0.00376831	23.05	3	0	0.0564814	0.0019607	0.00203417	0.00203417	0.0323044	0.00434298	0.00112658	0.00112658	0	0.0106581	0.0280287	0.021902	0.021902	0.0164757	0.0164757
2089	2	51	0	3	1	2	5.7	25.54	25.32	0.00375719	25.43	2		0.00843317	0.00190899	0	0.000638199	0.0122345	0.00322897	0.00344225	0.00408045	0.0163904	0.0340446	0.0681158	0.0162578	0.0157133	0.0164396	0.015895
2156	2	67	0	3	1	2	7.7	24.22	24.23	0.000179275	24.225	4		0.0338583	0.0259656	0.0253059	0.0227661	0.00445434	0.011165	0.00946728	0.00692754	0.0757207	0.0764541	0.0896108	0.00790794	0.0100767	0.012293	0.0144617
2166	2	55	1	2	0	2	6.8	23.49	23.44	0.000925409	23.465	1		0.102662	0.0101239	0.0130298	0.0117392	0.0954838	0.00805337	0.0111523	0.00986163	0.0255541	0.0465121	0.0595857	0.00891362	0.00781414	0.00941867	0.00831919
2743	3	39	0	2	0	2	12.1	23.67	23.43	0.00442597	23.55	3	0	0.0342632	0.00823332	0.0128372	0.0147268	0.0323108	0.0121104	0.0149178	0.0168074	0.0746336	0.0349621	0.00616031	0.0351425	0.036758	0.0470628	0.0486782
2860	2	69	1	2	0	2	6.8					2		0.0507783	0.00409715	0.00851585	0.00663443	0.0666608	0.0171229	0.0214805	0.0195991	0.0901766	0.120822	0.152967	0.0141129	0.0125034	0.0151577	0.0135482
2862	2	40	0	2	0	1	6.3					2		0.123239	0.00423705	0.00227977	0.00552214	0.155753	0.0136797	0.0184834	0.0106815	0.134699	0.0676936	0	0.0209448	0.0143058	0.0287681	0.0221291
2874	2	54	0	2	0	2	5.6					2		0.0287717	0.0160127	0.0150887	0.0163831	0.0347621	0.0173308	0.0175378	0.0188323	0.0241337	0.0118528	0.00624895	0.0333705	0.0322682	0.0355965	0.0344942
2877	3	61	1	6	1	2	7.4					3	0	0.0392111	0.00607415	0.0105673	0.0111935	0.0722324	0.0234208	0.0268963	0.0275225	0.0321847	0.181231	0.332064	0.00400438	0.00346854	0.0066587	0.00612286
2886	2	44	1	2	0	2	8.2					2		0.0054629	0.0198342	0.0192103	0.0217954	0.0166417	0.0121104	0.0118992	0.0144843	0.0496878	0.0442037	0.0347621	0.042681	0.0404793	0.0612269	0.0590252
2887	2	59	1	1	1	2	6					2		0.0680533	0.0445324	0.0448966	0.0455293	0.0934217	0.0365355	0.0387077	0.0393403	0.0211893	0.00843317	0.0494854	0.000859071	0.00139957	0.00190512	0.00244563
2888	2	74	1	3	1	2	7					2		0.0295552	0.0439055	0.0425193	0.0463854	0.0446704	0.0380995	0.0385722	0.0424383	0.0791812	0.00692117	0.0597682	0.00264714	0.000647148	0.00359418	0.00688847
2892	3	46	0	5	1	2	12.9					3	1	0.00575233	0.0268721	0.0240003	0.0252928	0.0416766	0.0198236	0.0200287	0.0213212	0.0248236	0.0205217	0.059314	0.00780894	0.00890981	0.00453378	0.00563465
2910	2	48	1	2	0	2	7.3					2		0.0377886	0.0153749	0.0124093	0.0137095	0.0526123	0	0.00230395	0.00100367	0.0222764	0.0183415	0.0120645	0.0210925	0.022199	0.00387477	0.00498126
2913	2	49	1	1	1	2	7					2		0.0116858	0.0153071	0.0121773	0.0115334	0.0511525	0.0185298	0.0197177	0.0190738	0.013364	0.00938038	0.00567713	0.0152439	0.0146952	0.0100565	0.00950777
2914	2	49	1	3	1	2						2		0.0109954	0.0113795	0.0122922	0.0109801	0.0340191	0.0157561	0.0170333	0.0157213	0.0193052	0.0063868	0	0.0241036	0.0252186	0.0211135	0.0222285
2915	2	54	0	1	0	3	6.6					2		0.0641929	0.0815352	0.0808232	0.0795607	0.0438651	0.0575303	0.0579919	0.0567295	0.0457575	0.040745	0.0464574	0.0109209	0.00984191	0.0154971	0.0144181
2916	2	70	1	2	0	2	7					2		0.00755314	0.00201529	0.00212369	0.000209093	0.0272177	0.00549052	0.00811789	0.00620329	0.049218	0.0176567	0.00782534	0.0197838	0.0181501	0.0280087	0.026375
2918	2	32	1	2	0	3	4.8					2		0.0395085	0.00723841	0.00962998	0.00834509	0.0405335	0.00307648	0	0.0012849	0.0280287	0.015042	0.00590886	0.0194413	0.018346	0.0102989	0.00920361
2919	2	57	0	3	1	2	6.4					2		0.0290518	0.00387766	0.00199676	0.0044999	0.0268721	0.00534194	0.00221015	0.0047133	0.134699	0.0801924	0.0263289	0.0164952	0.0186372	0.0147859	0.0169279
2935	3	54	0	2	1	2	9.2					3	1	0.0285555	0.00959806	0.0100419	0.0100419	0.00698612	0.0188036	0.0198342	0.0198342	0	0.00860017	0.0243593	0.0104431	0.0104431	0.0125527	0.0125527
2946	2	66	0	3	1	2	7.2					2		0.077993	0.0117384	0.0148673	0.0122471	0.0805196	0.00868618	0.0106074	0.00798726	0.0395085	0.00774164	0.0184834	0.0271859	0.0249588	0.0276431	0.025416
2962	2	51	1	2	0	2	5.2					2		0.0398715	0	0	0.0019062	0.0756141	0.00110648	0.00353566	0.00544186	0.0555173	0.0183964	0.0198948	0.00505993	0.00343234	0.00663269	0.0050051
2963	2	58	0	3	1	2	6.3					2		0.0716932	0.0376067	0.0393097	0.0374146	0.0598599	0.0236088	0.0259542	0.0240591	0.0669468	0.0274382	0.00653087	0.0146529	0.0130334	0.0303599	0.0287404
2985	2	56	0	3	0	2	7.1					2		0.09691	0.0306688	0.0351136	0.0370339	0.117297	0.0390899	0.0431569	0.0450772	0.0457575	0.0184051	0.0135728	0.00628772	0.0046499	0.00377008	0.0054079
2988	2	61	1	1	1	2	11.1					2		0.119687	0.0476416	0.0501666	0.0514365	0.114126	0.042752	0.0462452	0.0475151	0.0377886	0.0532455	0.139879	0.00154483	0.000460449	0.00545363	0.00653801
2994	3	60	0	2	1	1	7					3	0	0.0778047	0.0105673	0.017202	0.0184358	0.0874436	0.00112366	0.00576761	0.0070014	0.30103	0.129095	0.0881361	0.00853178	0.00747382	0.0148541	0.0137962
2998	2	65	0	2	0	2	13.4					2		0.0579919	0.0367228	0.0387251	0.0419068	0.0875911	0.027531	0.0314929	0.0346745	0.0889411	0	0.0763883	0.021345	0.0240611	0.0201822	0.0228983
3002	3	49	0	3	1	2	6.3					3	0	0.0846441	0.00786075	0.0126502	0.00811619	0.11115	0.023539	0.0286957	0.0241616	0.0835461	0.0394305	0.00607415	0.0340665	0.0302061	0.0521964	0.0483359
3005	2	50	0	2	0	2	10.6					2		0.0157943	0.01524	0.0139785	0.0127142	0.0125372	0.0221681	0.0221063	0.0208419	0.0434657	0.0175496	0.0606978	0.00760185	0.00868218	0.0120341	0.0131145
3012	3	55	1	2	0	2	7.3					3	0	0.221849	0.00618957	0.00919176	0.00644305	0.18799	0.00663058	0.00738195	0.00463325	0.0231679	0.0106712	0.0457575	0.0163002	0.0139808	0.00948916	0.00716983
3017	3	53	0	0	1	2	12.8					3	1	0.141329	0.00643411	0	0.00511693	0.0533404	0.0134676	0.00834062	0.0134575	0.124939	0.0791812	0.283301	0.00890117	0.00453636	0.0119905	0.00762568
3018	2	53	0	2	1	2	7.1					2		0.122109	0.00191742	0.00411657	0.000897171	0.133633	0.0107504	0.0161295	0.0129101	0.0669468	0.0111842	0.0518316	0.020038	0.0227815	0.0166114	0.0193549
3019	2	72	1	2	0	2	5.3					2		0.0934217	0.00827253	0.00676836	0.0127222	0.0656788	0.024318	0.0216591	0.0276129	0.0776049	0.00732386	0.0669468	0.0323272	0.0272739	0.032497	0.0274438
3020	2	48	1	2	0	2	5.7					2		0.0854302	0.0270315	0.0308139	0.0275802	0.0990761	0.0272177	0.0312738	0.02804	0.0612697	0.0410663	0.0125891	0.00710998	0.00435605	0.00037858	0.00237536
3021	2	42	0	2	0		6.2					2		0.0710634	0.0382886	0.0388569	0.0394999	0.0833372	0.0283811	0.0314085	0.0320514	0.0137883	0.0377886	0.0698912	0.00932528	0.00987328	0.000436112	0.000984117
3030	2	62	1	2	0	2	6.3					2		0.0374624	0.00411657	0.00649829	0.00585915	0.0556122	0.0127233	0.0158831	0.015244	0.0157943	0.0384942	0.0579919	0.00761437	0.00706912	0.0208198	0.0202746
3037	3	58	1	2	0	2	8.5	22.89	22.86	0.000569567	22.875	3	0	0.0150637	0.013423	0.0123504	0.0162513	0.0368026	0.00949892	0.00567713	0.00957801	0.0669468	0.0410663	0.0114295	0.00386655	0.000547082	0.000942412	0.00426188
3051	3	46	1		0	2	7.6	22.88	22.8	0.00152117	22.84	3	0	0.0178747	0.0139785	0.0125891	0.0132245	0.0176487	0.0043758	0.00460794	0.00524334	0.0184834	0.00819448	0.0131614	0.0188061	0.0193486	0.0187322	0.0192747
3052	3	66	0	0	1	2	11.6	24.97	24.25	0.0127068	24.61	3	0	0.0347621	0	0	0.000631701	0.0224685	0.0111079	0.00931498	0.00994669	0.0222764	0.00223288	0.0336831	0.0179127	0.0173728	0.0220718	0.021532
3056	2	42	1	2	0	2	6.9	21.96	21.72	0.00477251	21.84	2		0.0638645	0.0114798	0.0162372	0.0124052	0.048658	0.00103527	0.00329428	0.00053775	0.09691	0.0465428	0.00706185	0.0253613	0.0220918	0.019641	0.0163715
3062	3	61	1	2	0	2	9.7	22.43	22.33	0.00194055	22.38	3	0	0.0993846	0.0140107	0.0154204	0.0187381	0.0621479	0.0146818	0.0161366	0.0194544	0.0413927	0.00855179	0.0248236	0.0302993	0.0331139	0.0314882	0.0343028
3070	2	63	1	2	0	2	11	24.17	23.98	0.00342747	24.075	2		0.0251835	0.00593578	0.0085578	0.00987186	0.00372787	0.0215041	0.0210184	0.0223324	0.0188853	0.0388716	0.0642409	0.035021	0.0361375	0.0533933	0.0545097
3071	2	45	0	2	0	2	6.8	25.21	25.2	0.000172305	25.205	2		0.0536849	0	0.00200598	0.000693914	0.0244738	0.00310581	0.00335364	0.00466571	0.0193052	0.011281	0.00560388	0.011598	0.010483	0.00969981	0.0085848
3073	2	42	1	2	0	2	7	23.5	23.38	0.00222336	23.44	2		0.0833372	0.00752044	0.0102675	0.0076153	0.0699481	0.0073522	0.0103	0.00764777	0.0334238	0.0134885	0.0552228	0.00386831	0.00161807	0.00270777	0.004958
3074	2	61	1	3	1	2	6.2	22.75	22.92	0.00323321	22.835	2		0.00877392	0.00391259	0.00417594	0.00482173	0.0171293	0.00105539	0.00225608	0.00161029	0.0125891	0.0541456	0.0983797	0.00643411	0.00588402	0.0120451	0.011495
3075	2	50	0	1	1	2	6.9	22.31	22.08	0.0045005	22.195	2		0.0200171	0.0200171	0.0191163	0.0203974	0.019401	0.0173741	0.0160868	0.0173679	0.0299632	0.0359126	0.0420613	0.0316857	0.0327783	0.0306842	0.0317768
3076	2	66	0	2	0	2	7.4	23.93	24.01	0.00144946	23.97	2		0.0337486	0.0149129	0.0159392	0.0178708	0	0.0177288	0.0167271	0.0186588	0.0401172	0.0663925	0.094099	0.0266788	0.0283249	0.0229389	0.024585
3079	2	35	1	3	1	2	6.4	24.16	24.11	0.00089972	24.135	2		0.00549747	0.00930002	0.00772099	0.00583957	0.00312443	0.0063868	0.00661375	0.00473233	0.0901766	0.0137883	0.0539818	0.0175147	0.0159052	0.019712	0.0181026
3080	3	51	0	2	0	2	7.5	24.77	24.99	0.00384025	24.88	3		0.0638111	0.0279086	0.0290283	0.0277731	0.0602294	0.0223858	0.0244425	0.0231873	0.0579919	0.0661607	0.0804063	0.00389801	0.00497167	0.00674527	0.00781893
3081	2	55	1	3	1	2	6.4	23.46	22.54	0.0173741	23	2		0.0791812	0.0134825	0.0143751	0.0124349	0.0685146	0.00849503	0.0113399	0.00939966	0.0367228	0.0206028	0.00616031	0.0519261	0.0535785	0.0675341	0.0691865
3082	2	58	1	1	1	2	7.6	23.14	23.33	0.00355138	23.235	2		0.0626468	0.0153071	0.014582	0.013262	0.061054	0.0137883	0.014997	0.013677	0.0177288	0.0205448	0.0184834	0.0092825	0.00816174	0.00360548	0.00472624
3088	2	40	1	2	0	2	10.5					2		0.0681158	0.0391521	0.0413927	0.0407554	0.0635618	0.0184834	0.0207395	0.0201022	0.0170333	0.0463957	0.0746336	0.00760006	0.00705617	0.0159881	0.0154442
3091	2	57	1	0	1	2	7.8	23.83	23.83	0	23.83	2		0.00895484	0.0160868	0.017202	0.0178431	0.01524	0.00875182	0.00702378	0.00766481	0.0147233	0.0126415	0.0342141	0.0202357	0.0196891	0.0389056	0.0383589
3104	3	44	0	2	0	2	14.4	25.47	25.54	0.00119195	25.505	3	0	0.0403432	0.0171079	0.0201098	0.0201098	0.0411859	0.0183456	0.0194578	0.0194578	0	0.0171831	0.0384583	0.0113212	0.0113212	0.0107172	0.0107172
3106	2	68	0	2	0	2	6.6	23.36	23.42	0.00111405	23.39	2		0.0907246	0.0409334	0.0428347	0.0390362	0.0751413	0.031127	0.0325874	0.0287888	0.124939	0.127879	0.122717	0.0446716	0.0414266	0.0254552	0.0222101
3111	3	55	0	3	1	2	11.6	23.88	23.83	0.00091028	23.855	3	2	0.0291582	0	0	0.000654551	0.058403	0.0305306	0.0315301	0.0308756	0.00998422	0.0538971	0.0901766	0.0395856	0.0390291	0.0470492	0.0464928
3122	3	67	1	1	1	2	6.3	25.02	25.04	0.000347019	25.03	3		0.0579919	0.0362919	0.0344376	0.0331622	0.0714294	0.0258713	0.0263289	0.0250535	0.0334238	0.0539818	0.0746336	0.0409232	0.0398347	0.0415844	0.0404959
3140	2	32	0	1	1	3	8.3	24.12	23.86	0.00470686	23.99	2		0.0344859	0.00572704	0.00402127	0.00656846	0.0402412	0.00210823	0.00222716	0.000320033	0.0696359	0.0621479	0.0489865	0.0171108	0.0149366	0.014387	0.0122128
3145	2	33	1	1		2	5.2	21.2	21.2	2.04856e-08	21.2	2		0.0483047	0.0269577	0.0221627	0.0273329	0.00282929	0.0467189	0.0452417	0.0504119	0.0997029	0.0672274	0.0343042	0.0328077	0.0372112	0.0280484	0.0324519
3147	2	57	1	0	1	2	5.8	25.43	25.33	0.00171117	25.38	2		0.0191632	0.0122345	0.0127743	0.0127743	0.00368048	0.016857	0.0152812	0.0152812	0	0.0170333	0.0244738	0.00920398	0.00920398	0.0193634	0.0193634
3149	2	64	1	3	1	2	6.8	22.97	22.85	0.00227477	22.91	2		0.0271522	0.0196547	0.0209845	0.01905	0.00265624	0.00881847	0.00825008	0.00631558	0.0389181	0.0347621	0.0347621	0.0271705	0.0255223	0.0208666	0.0192184
3151	2	54	0	2	0	2	7	24.51	24.48	0.000531898	24.495	2		0.0148238	0.0169594	0.0157228	0.0163536	0.013364	0.00526424	0.00329428	0.00392507	0.0234811	0.00254719	0.0222764	0.00552189	0.00606106	0.00497726	0.00443809
3153	2	28	0	3	1	2	10.7	26.37	26.48	0.00180783	26.425	2		0.0299632	0.00669876	0.00713925	0.00713925	0.0289637	0.0135536	0.0157943	0.0157943	0	0.0121206	0.0259357	0.0382999	0.0382999	0.0457858	0.0457858
3154	2	36	1	1	1	2	8.7	22.73	22.56	0.00326034	22.645	2		0.00432137	0.00575233	0.00409715	0.0015082	0.00520119	0.00107899	0	0.00258895	0.0483047	0.0286823	0.00643411	0.028557	0.0263525	0.0218925	0.019688
3156	2	53	1		0	2		23.87	23.8	0.00127548	23.835	2		0.0216111	0.00733004	0.00588218	0.00717665	0.0296225	0.0114432	0.00888613	0.0101806	0.0241337	0.0254471	0.0273231	0.033147	0.0342492	0.0354691	0.0365714
3157	2	46	1	2	0	2	8.9	22.94	23.03	0.00170051	22.985	2		0.021451	0.00384334	0.00413617	0.0034826	0	0.00419611	0.00339737	0.00405093	0.0102192	0.00325316	0.0117384	0.00700293	0.00755865	0.00725106	0.00780678
3159	2	54	1	2	0	2	7.1	22.12	22.21	0.00176342	22.165	2		0.0327925	0.0100769	0.0124686	0.00874077	0.0470816	0.0143126	0.017078	0.0133501	0.342423	0.186629	0.0826696	0.0131468	0.00995344	0.026771	0.0235776
3164	2	59	1	3	1	2	6.5	21.85	21.54	0.00620574	21.695	2		0.0503051	0.0174907	0.0147949	0.0141344	0.0285555	0.01161	0.0115204	0.0108599	0.00877392	0.00149499	0	0.00806959	0.00750885	0.00148027	0.00204101
3173	2	50	1	2	0	2	6.2	22.98	22.88	0.001894	22.93	2		0.0599979	0.00745588	0.00601803	0.00536741	0.0343042	0.00413617	0.00222716	0.00157653	0.0109954	0.017168	0.0338583	0.0133561	0.0139097	0.0131336	0.0136872
3174	2	48	0	0	1	2	8.9	23.55	23.76	0.00385554	23.655	2		0.154189	0.0213048	0.0126625	0.0184489	0.191283	0.0165344	0.0054629	0.0112493	0.124939	0.0579919	0.00634018	0.0360777	0.0410098	0.0394126	0.0443447
3175	3	38	0	2	0	2	10	23.02	23.19	0.00319543	23.105	3	1	0.111633	0.0686025	0.0694499	0.0668297	0.147967	0.0442037	0.0491251	0.0465049	0.0395085	0.0579919	0.074246	0.0155667	0.0133395	0.000464735	0.00269189
3178	2	63	1	2	0	2	7.8	22.82	22.61	0.00401508	22.715	2		0.00507953	0.0225658	0.0222764	0.0248731	0.0170333	0.0168679	0.0158768	0.0184734	0.0457575	0.0302934	0.0271522	0.0163805	0.0185906	0.0141272	0.0163374
3179	2	33	1	5	1	2	7.9	23.87	23.89	0.000363713	23.88	2		0.0594835	0.0321847	0.0338583	0.0357289	0.0170333	0.0284109	0.0286726	0.0305432	0.124939	0.0962564	0.0805196	0.0110933	0.0126949	0.0264673	0.0280689
3180	2	62	1	3	1	2	7.7	24.44	24.31	0.00231626	24.375	2		0.0266522	0.0253817	0.0231398	0.0231398	0.00934003	0.0195956	0.0187832	0.0187832	0	0.0165781	0.0402946	0.00227852	0.00227852	0.011281	0.011281
3181	3	49	0	3	1	2	7.7	23.39	23.42	0.000556687	23.405	3	0	0.0222764	0.0208198	0.0200171	0.022568	0.00213413	0.00629423	0.00556082	0.00811175	0.0669468	0.0658173	0.0589779	0.00537012	0.0031932	0.0257821	0.0236052
3187	2	46	1	2	0	2	6.8	23.9	23.74	0.00291719	23.82	2		0.02653	0.00371194	0.00195189	0.00449535	0.039085	0.00312069	0.0043758	0.00183234	0.0725507	0.0511525	0.0195956	0.0122974	0.0101259	0.0204756	0.0183041
3191	2	51	1	0	1	2	11.4	22.99	23.19	0.00376178	23.09	2		0.0669468	0.0234811	0.0253059	0.0227208	0.066458	0.00949892	0.0113995	0.00881437	0.0496878	0.00833604	0.0267343	0.00673398	0.00893573	0.02919	0.0313918
3199	2	57	1	2	0	2	13.5	23.43	23.42	0.000185398	23.425	2		0.0230653	0.0112227	0.0121659	0.014794	0.0136439	0.0157502	0.0145439	0.0171721	0.0377886	0.0100836	0.0135728	0.0285852	0.0263523	0.0336774	0.0314446
3200	2	55	0	2	0	2	6.7	24.74	24.53	0.00370215	24.635	2		0.112704	0.01319	0.0102675	0.0142397	0.14752	0.00849503	0.00346975	0.00744198	0.0511525	0.0400746	0.0267343	0.0432425	0.0466135	0.0410971	0.0444681
3201	2	43	0	3	1	2	5.8	23.32	23.34	0.000372306	23.33	2		0.0202034	0.00382641	0.00402127	0.00213713	0.0214751	0.0054629	0.00229786	0.004182	0.0843209	0.0681616	0.0372481	0.023737	0.0253485	0.0276074	0.0292189
3202	2	66	1	3	1	2	7.9	23.05	23.15	0.00188008	23.1	2		0.0487571	0.00823332	0.00436481	0.00883224	0.0561886	0.00794809	0.0108429	0.00637543	0.115393	0.141202	0.168122	0.0175435	0.0213555	0.0134086	0.0172206
3205	3	29	0	0	1	2	10.9	23.62	23.61	0.000183925	23.615	3	1	0.0875333	0.0691569	0.0696359	0.0683716	0.0740086	0.0461521	0.0485237	0.0472594	0.0434657	0.0117702	0.0118992	0.00614193	0.00722227	0.021044	0.0221243
3207	3	56	0	0	1	2	9.2	24.93	25.42	0.00845327	25.175	3	0	0.0912329	0.0716419	0.0741017	0.0779394	0.104254	0.0650853	0.0671462	0.0709839	0.0934217	0.063387	0.0255541	0.0509272	0.0542008	0.0412942	0.0445678
3218	3	49	1	1	1	2	10.5	22.82	22.96	0.00265624	22.89	3	0	0.0352324	0.00423705	0.00683942	0.00290913	0.069273	0.0101396	0.0121319	0.00820163	0.059314	0.0382645	0.0239122	0.00428701	0.000946268	0.00472861	0.00138787
3222	2	59	0		0	2	11.6	23.59	23.62	0.000551952	23.605	2		0.0997029	0.0143075	0.00868618	0.0125126	0.127022	0.00112366	0.00597388	0.00214748	0.10067	0.0714195	0.0543577	0.0317052	0.0349706	0.0318919	0.0351573
3224	3	60	1	2	0	2	8.2	22.97	23.01	0.000755642	22.99	3	0	0.0413927	0.0148069	0.0106581	0.00935583	0.0595857	0.0211893	0.0186052	0.017303	0.0217192	0.0397671	0.0569049	0.0245456	0.0256535	0.0237032	0.024811
3226	3	62	1		0	2	8.3	23.89	23.71	0.00328458	23.8	3	0	0	0.00831211	0.00900124	0.00834768	0.00403998	0.0207395	0.0188036	0.01815	0.0102192	0.043321	0.0725507	0.037263	0.0367073	0.0353731	0.0348174
3227	3	59	1		0	2	7.7	23.22	23.33	0.00205254	23.275	3	1	0.0498464	0.0630517	0.0634472	0.0666858	0.112605	0.0623918	0.0646848	0.0679234	0.0595857	0.0221888	0.00616031	0.049083	0.0518404	0.0331792	0.0359366
3235	3	50	1	6		3	9.8	23.21	23.07	0.00262753	23.14	3	0	0.0434657	0.0257708	0.0256121	0.0262588	0.0323693	0.0188398	0.0201513	0.020798	0.0122345	0	0.00599036	0.0252767	0.0258275	0.0159057	0.0164565
3239	2	47	1	2	0	2		22.84	22.72	0.00228777	22.78	2		0.0173741	0.00950354	0.00831211	0.0096443	0.0184834	0.00616031	0.0045005	0.00583269	0.0157943	0.0294788	0.0483047	0.00243667	0.00130716	0.0173035	0.016174
3249	2	43	1	0	1	2	9.1	23.06	22.84	0.00416318	22.95	2		0.0326691	0.00192592	0.00209299	0.000772944	0.0413927	0.0127431	0.0138249	0.0151449	0.0177288	0.0393805	0.0669468	0.0222327	0.0233534	0.0326808	0.0338016
3256	2	57	1		0	2	6.7	22.72	22.66	0.0011484	22.69	2		0.0440168	0	0.00235391	0.000219699	0.0488486	0.00119805	0.00129062	0.00128298	0.0543577	0.0562922	0.0547388	0.00403928	0.00184586	0.00197166	0.000221755
3257	2	64	0	0	1	2	6.4	22.58	22.58	0	22.58	2		0.0306688	0.00800565	0.00839243	0.00397048	0.0259912	0.01161	0.0144223	0.0100004	0.157608	0.0637806	0.0395085	0.0162179	0.0199967	0.0173977	0.0211765
3258	2	54	0	0		2	6.2	22.24	22.15	0.00176105	22.195	2		0.0117915	0.036551	0.0342478	0.0355289	0.00221015	0.0290382	0.025971	0.0272521	0.0299632	0.0184834	0.0131614	0.013445	0.0145376	0.0127167	0.0138093
3260	2	33	1		0	2	11.3	24.02	23.87	0.00272058	23.945	2		0.0851103	0.0239122	0.0274828	0.0262054	0.0822786	0.0309115	0.0328155	0.0315381	0.0321847	0.0311735	0.0321847	0.0115178	0.010428	0.0031618	0.00207198
3262	2	74	1		0	2	7.1	22.85	23.08	0.0043496	22.965	2		0.18988	0.0282896	0.0326691	0.0307172	0.224323	0.0308766	0.0392379	0.037286	0.0330003	0.0379322	0.0362122	0.0365414	0.0348806	0.0259912	0.0243304
3264	2	69	1	2	0	2	15.1	22.95	23.15	0.00376829	23.05	2		0.0232298	0.0112227	0.0143187	0.0155979	0.0356404	0.00715886	0.00892854	0.0102078	0.0310342	0.0424489	0.0471791	0.0131535	0.0120623	0.012467	0.0113758
3267	2	54	0	3	1	2	6.4	24.25	24.26	0.000179054	24.255	2		0.0395085	0.0169594	0.0178096	0.018445	0.0314978	0.00841275	0.00884091	0.0094763	0.0184834	0	0.00616031	0.0127171	0.0132597	0.0156183	0.0161608
3268	2	53	1	2	0	2	6.2	21.98	21.77	0.00416926	21.875	2		0.11115	0.0192197	0.0244738	0.0219078	0.0862364	0	0.00453575	0.00196975	0.0579919	0.0284885	0	0.00858297	0.00639508	0.00425088	0.00206299
3269	2	50	0	2	0	2	6.4	24.53	24.66	0.00229551	24.595	2		0.049218	0.0391521	0.0421977	0.0421977	0.0744477	0.0432989	0.0455049	0.0455049	0	0.0241785	0.0444191	0.00530488	0.00530488	0.00220375	0.00220375
3271	2	34	0	2	0	2	13.9	24.34	24.33	0.000178465	24.335	2		0.0213631	0.0109492	0.00967288	0.00838988	0.0179734	0.00206316	0.00327771	0.00199471	0.0289637	0.00984837	0.0557552	0.00490695	0.00600089	0.0100888	0.0111827
3284	2	73	0	5	1	2	6.8	23.61	23.67	0.00110225	23.64	2		0.0143582	0.0124093	0.00868618	0.0112296	0.0101713	0.0211893	0.0199846	0.0225281	0.0725507	0.0139145	0.09691	0.0385753	0.0407467	0.0313778	0.0335493
3303	2	53	1		0	2		22.01	21.95	0.00118552	21.98	2		0.0511525	0.0165466	0.0204145	0.0170608	0.0474246	0	0.00122509	0.00212855	0.0365168	0.0418768	0.0471791	0.00946407	0.0123045	0.0154063	0.0182467
3306	3	45	0		0	2	13.5	22.82	22.72	0.00190731	22.77	3	0	0.102662	0.00939052	0.00504999	0.00964574	0.0976647	0.0157064	0.0104028	0.0149985	0.0669468	0.0369544	0.01524	0.0247032	0.0207981	0.0263809	0.0224758
3307	2	42	0		0	2		24.19	24.21	0.000358903	24.2	2		0.111366	0.0377886	0.0387251	0.0361285	0.116506	0.0387526	0.0431059	0.0405092	0.0457575	0.0455858	0.0389181	0.0320641	0.0298539	0.0322686	0.0300585
3311	2	60	0		0	2	9.4	23.94	23.86	0.00145372	23.9	2		0.0866908	0.0270753	0.0181523	0.0219899	0.10067	0.0178852	0.0107905	0.0146282	0.0934217	0.0838076	0.0825349	0.00601768	0.00929127	0.0074003	0.00412671
3324	2	36	0	2	1	2	9	23.76	23.88	0.00218789	23.82	2		0.0311935	0.00742402	0.00596295	0.0105038	0.0478838	0.00104023	0.00334503	0.0011958	0.0813049	0.0328251	0.0115819	0.00050427	0.0043696	0.00720148	0.00333615
3328	2	63	1		0	2	6.3	23.82	23.9	0.00145614	23.86	2		0.00415596	0.0241337	0.0234811	0.0247584	0.0154727	0.00990829	0.00934003	0.0106174	0.0321847	0.0517842	0.0763883	0.0052072	0.00411738	0.00936392	0.0082741
3331	2	46	1	2	0	2	8.8	23.21	23.56	0.00650016	23.385	2		0.0669468	0.0295552	0.0298162	0.0317623	0.0649408	0.0292894	0.031663	0.0336091	0.0347621	0.0134156	0	0.0187489	0.0204055	0.00977335	0.0114299
3332	4	46	0	1	1	2	12	24.67	24.43	0.00424568	24.55	4		0.100465	0.0254859	0.0272297	0.0213739	0.0821868	0.0117702	0.0151074	0.00925167	0.0993846	0.105214	0.111974	0.0796546	0.0746722	0.0976616	0.0926792
3333	2	54	0	3	1	2	6.6	23.35	23.5	0.00278098	23.425	2		0.0272469	0.00379299	0.00593578	0.00467146	0.0521443	0.0125286	0.0152783	0.0140139	0.0434657	0.0400446	0.0352324	0.0318255	0.0307451	0.0371281	0.0360478
3372	2	52	0	2	0	2	5.9	23.66	23.73	0.001283	23.695	2		0.131672	0.0367774	0.0431569	0.0373961	0.119083	0.0363908	0.0409586	0.0351978	0.138303	0.0577429	0.0198948	0.0322705	0.027357	0.0279519	0.0230384
3374	2	44	0	1	1	2	5.8	23.16	23.23	0.00131065	23.195	2		0.00742402	0.0250439	0.0244738	0.025112	0.00637118	0.0240123	0.0231062	0.0237444	0.0163904	0.0391521	0.0579919	0.0222101	0.0227546	0.0193052	0.0198497
3494	4	38	0	2	0	2	10	24.86	24.89	0.000523755	24.875	4		0.00634017	0.0254859	0.0249663	0.0230987	0.0569761	0.0362644	0.0364941	0.0344555	0.0330003	0.00634018	0.0198948	0.0109809	0.00931853	0.0166342	0.0149064
3542	4	37	0	2	0	2		24.21	24.32	0.00196878	24.265	4		0.226928	0.0800965	0.0860671	0.0827668	0.261067	0.0827266	0.091918	0.0886375	0.057992	0.104735	0.146128	0.041619	0.038888	0.0394922	0.0366696
3957	2	71	0	0	1	3	8.1	24.64	24.83	0.00333602	24.735	2		0.119975	0.0477271	0.052178	0.052178	0.140669	0.0523881	0.0573394	0.0573394	0	0.0045005	0.00653087	0.0216964	0.0216964	0.0193059	0.0193059
3973	3	25	0	3	1	2	10.8	24.02	24.37	0.00628253	24.195	3		0.0367228	0.0334238	0.0357857	0.0351399	0.0396727	0.0339261	0.0350994	0.0344536	0.0125891	0.0395806	0.0599979	0.0482421	0.047692	0.0491276	0.0485775
3997	2	64	1	1	1	2	11	23.89	23.84	0.000909899	23.865	2		0.0284885	0.0594646	0.0551084	0.0544479	0.017202	0.0510093	0.0489678	0.0483073	0.00877392	0.00991907	0.0326691	0.0270361	0.0264753	0.0321453	0.0315846
4024	3	68	1	2	0	2	8.5	22.62	22.45	0.00327626	22.535	3	0	0.0880365	0.0107771	0.0137157	0.0124346	0.122805	0.00234122	0.00869861	0.0074175	0.0299632	0.0128553	0.0669468	0.0679325	0.069025	0.0772084	0.078301
4030	2	57	1	0	0	2	8	22.38	22.41	0.000581774	22.395	2		0.0663067	0.0593607	0.0498741	0.0530839	0.0460129	0.0504762	0.0451146	0.0483244	0.0713559	0.0355105	0.00616031	0.00250814	0.00524473	0.00293476	0.00019818
4031	2	36	0	2	0	2	9.3	22.64	26.67	0.0711466	24.655	2		0.0364293	0.0341192	0.0323446	0.0291011	0.0550476	0.01591	0.0182408	0.0149973	0.0579919	0.0216775	0.0125891	0.00311043	0.00587137	0.000654888	0.00210605
4114	2	44	1	0	0			23.12	23.08	0.000752025	23.1	2		0.0234811	0.0175694	0.0190232	0.0216474	0.038345	0.0257435	0.0254859	0.0281101	0.0386294	0.0287506	0.017259	0.0128246	0.0150546	0.0201043	0.0223343
4147	2	57	0	0	1	2	5.8	24.14	24.15	0.000179869	24.145	2		0.0755771	0.0504388	0.0526424	0.0520171	0.123835	0.057076	0.0608649	0.0602396	0.0347621	0.0448703	0.0659285	0.0242292	0.023694	0.0256717	0.0251365
4159	2	53	1	2	0	2	11.6	22.21	22.32	0.00214563	22.265	2		0.0289637	0.02167	0.0193052	0.0199667	0.0156519	0.0237143	0.0234811	0.0241426	0.00860017	0.0255541	0.0450784	0.00750014	0.00806161	0.0150555	0.015617
4161	3	35	0	2	0	2	9.6	23.71	23.76	0.000914882	23.735	3	1	0.237978	0.0351373	0.043338	0.0293595	0.243936	0.0298807	0.0377886	0.0238101	0.169461	0.178735	0.18799	0.0418831	0.0300302	0.0525136	0.0406608
4173	2	54	0	2	0	2	10.2	22.79	22.86	0.0013319	22.825	2		0.0329168	0.0151074	0.0118992	0.0131654	0.0417547	0.004186	0.00220455	0.00347071	0.0413927	0.0267343	0.0312577	0.017464	0.0163823	0.0269231	0.0258414
4178	2	44	0	2	0	2	10.3	23.94	23.93	0.000181447	23.935	2		0.0274962	0.0527657	0.0504388	0.0504388	0.0169127	0.018977	0.0185764	0.0185764	0	0.0382324	0.0570385	0.0148227	0.0148227	0.036097	0.036097
4182	2	33	0	2	0	2	10.1	24.59	24.65	0.00105839	24.62	2		0.015029	0.0114295	0.0118992	0.0131599	0.0184051	0.0163904	0.0160021	0.0172628	0.0483047	0.0357156	0.0251835	0.0215398	0.0226175	0.0134196	0.0144973
4192	2	47	0	2	0	2	9.7	24.53	24.58	0.00088433	24.555	2		0.11776	0.0230653	0.0270871	0.0264316	0.170017	0.0316188	0.0366561	0.0360006	0.00975984	0.014575	0.0137883	0.0148426	0.0153997	0.00829235	0.00884949
4261	2	52	1	2	0	2	9	23.28	23.26	0.000373266	23.27	2		0.0121206	0.00402127	0.00425782	0.00489885	0.00225608	0.0109954	0.00934003	0.00998105	0.0147233	0.0270958	0.0471791	0.012115	0.0126616	0.00901166	0.00955828
4299	2	27	0	1	1	2	7.1	23.26	23.35	0.00167717	23.305	2		0.00789648	0.00405886	0.00214467	0.00342956	0.00469512	0.00770631	0.00702378	0.00573889	0.0280287	0.0450536	0.0205217	0.0307123	0.029617	0.0348976	0.0338023
4303	3	51	0	2	0	2	12.8	23.15	23.17	0.000375038	23.16	3	1	0.0170333	0.0180982	0.0145587	0.0126271	0.0234811	0.0093652	0.00753131	0.00559968	0.0401172	0.056171	0.159058	0.00383627	0.00548236	0.001944	0.0035901
4319	2	67	1	1	1	1	6.6	24.44	24.43	0.000177735	24.435	2		0.0350742	0.0269118	0.0244738	0.0276695	0.0405335	0.0195956	0.0161724	0.0193681	0.0791812	0.0511525	0.0170333	0.00771878	0.0104451	0.00374233	0.0064686
4399	2	43	0	0	0	2	9.7	23.59	23.64	0.000919531	23.615	2		0.0372481	0.0253817	0.0264523	0.0245572	0.0160538	0.0010871	0.00113541	0.000759695	0.0669468	0.0291884	0.013364	0.0368562	0.0352367	0.0258594	0.0242399
4408	2	52	0	1	1	2	11.9	23.32	23.48	0.00296955	23.4	2		0.0103	0	0.00209299	0.00209299	0.00772099	0.00435387	0.00572201	0.00572201	0	0.0163904	0.0168135	0.0254363	0.0254363	0.0362521	0.0362521
5003	4	58	0	0	1	2						4		0.0184834	0.0395085	0.0359621	0.0418269	0.0595078	0.0124686	0.00734864	0.0132609	0.110698	0.0871502	0.0669468	0.0371685	0.0322363	0.0488945	0.043866
5004	4	48	1	1	1	2	15.9					4		0.13622	0.0323693	0.0396288	0.0428436	0.151649	0.0358247	0.0421977	0.045487	0.0763884	0.0297352	0.00843316	0.110771	0.108014	0.0957504	0.0930844
5006	4	49	1	2	0	2	11.5	23.1	23.05	0.00094105	23.075	4		0.0917704	0.0153296	0.0079689	0.0142404	0.117199	0.0120089	0.00277504	0.0091946	0.247784	0.060807	0.121044	0.0212066	0.0265753	0.0123387	0.0177569
10000	1	72	1	2			6.5							0.0195956	0.0220705	0.0209845	0.0228741	0.00752044	0.00547667	0.00459575	0.00648536	0.0746336	0.0420613	0.00673338	0.00504111	0.00665659	0.0099256	0.0115411
10001	1	65	1	3			5.1							0.0343042	0	0	0	0.0248236	0.00980882	0.0105787	0.0105787	0	0.0199711	0.038345	0.000666485	0.000666485	0.0144283	0.0144283
10003	1	74	1	2										0.0506548	0.0320151	0.0361117	0.0335757	0.0641175	0.0357494	0.0376754	0.0351394	0.0791812	0.0302616	0.0127743	0.00928665	0.0114527	0.0169051	0.0190712
10010	1	43	1	2										0.0431059	0.0111364	0.00786075	0.0116984	0.0697159	0.00310581	0.00218789	0.00164979	0.0934217	0.0281586	0.0402946	0.0346758	0.0314022	0.0360382	0.0327646

## Sheet: A1c
group	A1c	SVD central ratio	SVD inner ratio	SVD full ratio	SVD cal sup VD ratio	SPD central ratio	SPD inner ratio	SPD full ratio	SPD cal sup PD ratio	FAZ area mm2 ratio	FAZ perimeter mm ratio	FAZ circularity rato	D VD mm-1 ratio	D cal VD ratio	D PD % ratio	D cal PD ratio
2	6.5	0.0230653	0.0393295	0.0364807	0.0397783	0.0283336	0.0334238	0.0317322	0.0350299	0.0448123	0.014575	0.00634018	0.0205561	0.0233562	0.0185115	0.0213117
2	6.9	0.0310342	0.0155518	0.0144778	0.0164356	0.0263289	0.018276	0.0172414	0.0191992	0.0314085	0.00162962	0.0357156	0.0136207	0.0152857	0.0167361	0.0184011
2	11.7	0.0949755	0.0201098	0.0213981	0.0201113	0.0881361	0.026803	0.0297171	0.0284303	0.0271522	0.012384	0	0.00296448	0.00406118	0.00439319	0.00548989
2	6.1	0.0239122	0.0107239	0.00904813	0.0116028	0.011644	0.0176328	0.0161559	0.0187106	0.064458	0.0314559	0.00624895	0.00774011	0.00556046	0.029396	0.0272164
4	9.4	0.402488	0.126686	0.131613	0.118199	0.494323	0.118654	0.126775	0.113393	0.151268	0.0780663	0.00768682	0.0453779	0.0340012	0.0505593	0.0392956
2	6.6	0.0540498	0.0184834	0.0199253	0.0186327	0.0550476	0.0233662	0.023975	0.0226825	0.0248236	0.0100226	0.00663058	0.020976	0.0198751	0.0182134	0.0171126
2	6.7	0.0216111	0.0121773	0.012965	0.013606	0.00472064	0.0109125	0.0104375	0.0110785	0.0147233	0.0247149	0.0489865	0.0382167	0.0387633	0.0341613	0.0347079
2	6.9	0.0778262	0.0317434	0.0356007	0.0356007	0.0593607	0.0255868	0.0293157	0.0293157	0	0.0621479	0.132238	0.0435696	0.0435696	0.0392966	0.0392966
2	9.3	0.0193052	0.00786075	0.00843317	0.00649001	0.00832539	0.00963948	0.00805337	0.00999653	0.0357156	0.00487064	0.0471791	0.0165337	0.0181881	0.023262	0.0249164
2	9.5	0.152213	0.0133055	0.0223808	0.0172028	0.164648	0.0165466	0.0243801	0.0192021	0.09691	0.0256043	0.0372481	0.0217511	0.017342	0.0266176	0.0222085
3	8.8	0.052029	0.0189311	0.0198948	0.021174	0.0689435	0.00561838	0.0106945	0.0119737	0.0310342	0.0502743	0.0731071	0.0278725	0.0267813	0.032072	0.0309808
3	13.1	0.217128	0.0335098	0.039064	0.037744	0.250725	0.0426353	0.0493162	0.0479961	0.0177288	0.0261527	0.0377886	0.0548439	0.0559646	0.0519223	0.0530431
3	6.3	0.127903	0.0234811	0.0273496	0.0241158	0.133827	0.0298162	0.0354023	0.0321685	0.0612697	0.0336831	0.012965	0.0382002	0.0354463	0.0442977	0.0415437
2	7.3	0.0183274	0.0114798	0.0101239	0.0094894	0.0646181	0.0063868	0.00338853	0.00275406	0.0193052	0	0.0271522	0.041396	0.0408542	0.0539678	0.053426
2	6.6	0	0.00599036	0.00637118	0.0082971	0.00257742	0.0175496	0.01524	0.0171659	0.042752	0.0114295	0.0177288	0.00772114	0.00607919	0.00325408	0.00489602
2	6.6	0.176091	0.077993	0.0680339	0.0816371	0.167491	0.0612697	0.0531911	0.0667943	0.257125	0.161804	0.0604159	0.0490218	0.0606036	0.0370493	0.0486312
2	7.7	0.0503051	0.0206399	0.0217687	0.0205026	0.0599264	0.0200074	0.0234208	0.0221546	0.0413927	0.0270871	0.100115	0.041011	0.0399293	0.0399913	0.0389096
2	7.9	0.0286452	0.00742402	0.00389504	0.00389504	0.0389181	0.0083722	0.00881847	0.00881847	0	0.034937	0.0735774	0.0172673	0.0172673	0.0226012	0.0226012
2	7.6	0.0688813	0.0357156	0.0372481	0.0359892	0.0807868	0.0456401	0.0475938	0.046335	0.0511525	0.0285311	0	0.0403721	0.0392958	0.0413531	0.0402768
3	7.7	0.00816879	0.00194316	0	0.00312668	0.0171557	0.0196943	0.0192548	0.0223815	0.176091	0.042473	0.0588667	0.0151565	0.0178324	0.0144741	0.01715
2	6.7	0.0516602	0.02167	0.0230282	0.0230282	0.0272297	0.0164733	0.0163904	0.0163904	0	0.0309115	0.0504095	0.0150762	0.0150762	0.0219969	0.0219969
3	8.1	0.0258073	0.0846178	0.0819041	0.0845402	0.093599	0.0841602	0.0836204	0.0862565	0.0362122	0.969559	0.106455	0.0325335	0.0302948	0.0295256	0.027287
2	7.3	0.035328	0.00811789	0.00881847	0.00749237	0.0457575	0.131603	0.0012047	0.00253079	0.0167057	0.023938	0.0317144	0.0917356	0.0928607	0.0842271	0.0853522
3	6.1	0.0749024	0.0345991	0.030413	0.0368567	0.0725507	0.0291131	0.0250969	0.0315406	0.132626	0.0725507	0.0173741	0.0261742	0.0316647	0.0305931	0.0360836
2	8.8	0.101656	0.0100303	0.00213413	0.00341903	0.0888424	0.0154727	0.0105787	0.0118636	0.0280287	0.0153749	0.00560388	0.0227192	0.0238145	0.024008	0.0251034
2	7.6	0.0384583	0.00839243	0.00914338	0.00651527	0.0369836	0.0106074	0.0115819	0.00895376	0.0377886	0.0246015	0.083777	0.000115653	0.00234853	0.00335611	0.00112323
3	11.6	0.0462452	0.0345991	0.030413	0.0329866	0.0590215	0.0189095	0.0154485	0.0180221	0.0543577	0.0486919	0.0336831	0.0335837	0.0357771	0.0176919	0.0198853
2	9.4	0.0123504	0.0214751	0.0186599	0.0199335	0.00244674	0.0109125	0.0104654	0.011739	0.0347621	0.001876	0.029455	0.0210094	0.0199223	0.0218682	0.0207811
2	6.7	0.104735	0.0302415	0.0340798	0.032821	0.156469	0.0531097	0.0586191	0.0573603	0.0511525	0.0316433	0.00643411	0.0328756	0.0317993	0.0316123	0.0305359
2	5.7	0.147696	0.00918204	0.0137883	0.00728675	0.147494	0	0.00774558	0.00124405	0.111974	0.073508	0.038345	0.00794665	0.00241416	0.00356672	0.00196577
2	7.1	0.0208501	0.00409715	0.00445434	0.00904316	0.00403998	0.0155917	0.0157943	0.0203831	0.0684574	0.0226078	0.0168135	0.014825	0.0187251	0.0145882	0.0184882
2	9.5	0.0734289	0.00402127	0.00211336	0.00401123	0.0725507	0.0043758	0.00115351	0.00305137	0.0636691	0.0488964	0.0420613	0.0479108	0.0495323	0.0434623	0.0450838
2	8.2	0.0303119	0.00409715	0.00627907	0.00441113	0.038172	0.00458363	0.00822775	0.00635981	0.138303	0.0996159	0.0725507	0.0127239	0.0143235	0.0122684	0.013868
3	9	0.0448966	0.00637118	0.00673338	0.00164642	0.0907017	0.00115967	0.00617784	0.00109087	0.146128	0.0327925	0.0720027	0.0212678	0.0169248	0.00973716	0.00539418
2	8.1	0.0123504	0.00839243	0.0066645	0.00474708	0.00236673	0	0	0.00191742	0.0474246	0.00207301	0.0498464	0.00234297	0.00397873	0.00716609	0.00880185
3	6.3	0.0564814	0.0019607	0.00203417	0.00203417	0.0323044	0.00434298	0.00112658	0.00112658	0	0.0106581	0.0280287	0.021902	0.021902	0.0164757	0.0164757
2	5.7	0.00843317	0.00190899	0	0.000638199	0.0122345	0.00322897	0.00344225	0.00408045	0.0163904	0.0340446	0.0681158	0.0162578	0.0157133	0.0164396	0.015895
2	7.7	0.0338583	0.0259656	0.0253059	0.0227661	0.00445434	0.011165	0.00946728	0.00692754	0.0757207	0.0764541	0.0896108	0.00790794	0.0100767	0.012293	0.0144617
2	6.8	0.102662	0.0101239	0.0130298	0.0117392	0.0954838	0.00805337	0.0111523	0.00986163	0.0255541	0.0465121	0.0595857	0.00891362	0.00781414	0.00941867	0.00831919
3	12.1	0.0342632	0.00823332	0.0128372	0.0147268	0.0323108	0.0121104	0.0149178	0.0168074	0.0746336	0.0349621	0.00616031	0.0351425	0.036758	0.0470628	0.0486782
2	6.8	0.0507783	0.00409715	0.00851585	0.00663443	0.0666608	0.0171229	0.0214805	0.0195991	0.0901766	0.120822	0.152967	0.0141129	0.0125034	0.0151577	0.0135482
2	6.3	0.123239	0.00423705	0.00227977	0.00552214	0.155753	0.0136797	0.0184834	0.0106815	0.134699	0.0676936	0	0.0209448	0.0143058	0.0287681	0.0221291
2	5.6	0.0287717	0.0160127	0.0150887	0.0163831	0.0347621	0.0173308	0.0175378	0.0188323	0.0241337	0.0118528	0.00624895	0.0333705	0.0322682	0.0355965	0.0344942
3	7.4	0.0392111	0.00607415	0.0105673	0.0111935	0.0722324	0.0234208	0.0268963	0.0275225	0.0321847	0.181231	0.332064	0.00400438	0.00346854	0.0066587	0.00612286
2	8.2	0.0054629	0.0198342	0.0192103	0.0217954	0.0166417	0.0121104	0.0118992	0.0144843	0.0496878	0.0442037	0.0347621	0.042681	0.0404793	0.0612269	0.0590252
2	6	0.0680533	0.0445324	0.0448966	0.0455293	0.0934217	0.0365355	0.0387077	0.0393403	0.0211893	0.00843317	0.0494854	0.000859071	0.00139957	0.00190512	0.00244563
2	7	0.0295552	0.0439055	0.0425193	0.0463854	0.0446704	0.0380995	0.0385722	0.0424383	0.0791812	0.00692117	0.0597682	0.00264714	0.000647148	0.00359418	0.00688847
3	12.9	0.00575233	0.0268721	0.0240003	0.0252928	0.0416766	0.0198236	0.0200287	0.0213212	0.0248236	0.0205217	0.059314	0.00780894	0.00890981	0.00453378	0.00563465
2	7.3	0.0377886	0.0153749	0.0124093	0.0137095	0.0526123	0	0.00230395	0.00100367	0.0222764	0.0183415	0.0120645	0.0210925	0.022199	0.00387477	0.00498126
2	7	0.0116858	0.0153071	0.0121773	0.0115334	0.0511525	0.0185298	0.0197177	0.0190738	0.013364	0.00938038	0.00567713	0.0152439	0.0146952	0.0100565	0.00950777
2	6.6	0.0641929	0.0815352	0.0808232	0.0795607	0.0438651	0.0575303	0.0579919	0.0567295	0.0457575	0.040745	0.0464574	0.0109209	0.00984191	0.0154971	0.0144181
2	7	0.00755314	0.00201529	0.00212369	0.000209093	0.0272177	0.00549052	0.00811789	0.00620329	0.049218	0.0176567	0.00782534	0.0197838	0.0181501	0.0280087	0.026375
2	4.8	0.0395085	0.00723841	0.00962998	0.00834509	0.0405335	0.00307648	0	0.0012849	0.0280287	0.015042	0.00590886	0.0194413	0.018346	0.0102989	0.00920361
2	6.4	0.0290518	0.00387766	0.00199676	0.0044999	0.0268721	0.00534194	0.00221015	0.0047133	0.134699	0.0801924	0.0263289	0.0164952	0.0186372	0.0147859	0.0169279
3	9.2	0.0285555	0.00959806	0.0100419	0.0100419	0.00698612	0.0188036	0.0198342	0.0198342	0	0.00860017	0.0243593	0.0104431	0.0104431	0.0125527	0.0125527
2	7.2	0.077993	0.0117384	0.0148673	0.0122471	0.0805196	0.00868618	0.0106074	0.00798726	0.0395085	0.00774164	0.0184834	0.0271859	0.0249588	0.0276431	0.025416
2	5.2	0.0398715	0	0	0.0019062	0.0756141	0.00110648	0.00353566	0.00544186	0.0555173	0.0183964	0.0198948	0.00505993	0.00343234	0.00663269	0.0050051
2	6.3	0.0716932	0.0376067	0.0393097	0.0374146	0.0598599	0.0236088	0.0259542	0.0240591	0.0669468	0.0274382	0.00653087	0.0146529	0.0130334	0.0303599	0.0287404
2	7.1	0.09691	0.0306688	0.0351136	0.0370339	0.117297	0.0390899	0.0431569	0.0450772	0.0457575	0.0184051	0.0135728	0.00628772	0.0046499	0.00377008	0.0054079
2	11.1	0.119687	0.0476416	0.0501666	0.0514365	0.114126	0.042752	0.0462452	0.0475151	0.0377886	0.0532455	0.139879	0.00154483	0.000460449	0.00545363	0.00653801
3	7	0.0778047	0.0105673	0.017202	0.0184358	0.0874436	0.00112366	0.00576761	0.0070014	0.30103	0.129095	0.0881361	0.00853178	0.00747382	0.0148541	0.0137962
2	13.4	0.0579919	0.0367228	0.0387251	0.0419068	0.0875911	0.027531	0.0314929	0.0346745	0.0889411	0	0.0763883	0.021345	0.0240611	0.0201822	0.0228983
3	6.3	0.0846441	0.00786075	0.0126502	0.00811619	0.11115	0.023539	0.0286957	0.0241616	0.0835461	0.0394305	0.00607415	0.0340665	0.0302061	0.0521964	0.0483359
2	10.6	0.0157943	0.01524	0.0139785	0.0127142	0.0125372	0.0221681	0.0221063	0.0208419	0.0434657	0.0175496	0.0606978	0.00760185	0.00868218	0.0120341	0.0131145
3	7.3	0.221849	0.00618957	0.00919176	0.00644305	0.18799	0.00663058	0.00738195	0.00463325	0.0231679	0.0106712	0.0457575	0.0163002	0.0139808	0.00948916	0.00716983
3	12.8	0.141329	0.00643411	0	0.00511693	0.0533404	0.0134676	0.00834062	0.0134575	0.124939	0.0791812	0.283301	0.00890117	0.00453636	0.0119905	0.00762568
2	7.1	0.122109	0.00191742	0.00411657	0.000897171	0.133633	0.0107504	0.0161295	0.0129101	0.0669468	0.0111842	0.0518316	0.020038	0.0227815	0.0166114	0.0193549
2	5.3	0.0934217	0.00827253	0.00676836	0.0127222	0.0656788	0.024318	0.0216591	0.0276129	0.0776049	0.00732386	0.0669468	0.0323272	0.0272739	0.032497	0.0274438
2	5.7	0.0854302	0.0270315	0.0308139	0.0275802	0.0990761	0.0272177	0.0312738	0.02804	0.0612697	0.0410663	0.0125891	0.00710998	0.00435605	0.00037858	0.00237536
2	6.2	0.0710634	0.0382886	0.0388569	0.0394999	0.0833372	0.0283811	0.0314085	0.0320514	0.0137883	0.0377886	0.0698912	0.00932528	0.00987328	0.000436112	0.000984117
2	6.3	0.0374624	0.00411657	0.00649829	0.00585915	0.0556122	0.0127233	0.0158831	0.015244	0.0157943	0.0384942	0.0579919	0.00761437	0.00706912	0.0208198	0.0202746
3	8.5	0.0150637	0.013423	0.0123504	0.0162513	0.0368026	0.00949892	0.00567713	0.00957801	0.0669468	0.0410663	0.0114295	0.00386655	0.000547082	0.000942412	0.00426188
3	7.6	0.0178747	0.0139785	0.0125891	0.0132245	0.0176487	0.0043758	0.00460794	0.00524334	0.0184834	0.00819448	0.0131614	0.0188061	0.0193486	0.0187322	0.0192747
3	11.6	0.0347621	0	0	0.000631701	0.0224685	0.0111079	0.00931498	0.00994669	0.0222764	0.00223288	0.0336831	0.0179127	0.0173728	0.0220718	0.021532
2	6.9	0.0638645	0.0114798	0.0162372	0.0124052	0.048658	0.00103527	0.00329428	0.00053775	0.09691	0.0465428	0.00706185	0.0253613	0.0220918	0.019641	0.0163715
3	9.7	0.0993846	0.0140107	0.0154204	0.0187381	0.0621479	0.0146818	0.0161366	0.0194544	0.0413927	0.00855179	0.0248236	0.0302993	0.0331139	0.0314882	0.0343028
2	11	0.0251835	0.00593578	0.0085578	0.00987186	0.00372787	0.0215041	0.0210184	0.0223324	0.0188853	0.0388716	0.0642409	0.035021	0.0361375	0.0533933	0.0545097
2	6.8	0.0536849	0	0.00200598	0.000693914	0.0244738	0.00310581	0.00335364	0.00466571	0.0193052	0.011281	0.00560388	0.011598	0.010483	0.00969981	0.0085848
2	7	0.0833372	0.00752044	0.0102675	0.0076153	0.0699481	0.0073522	0.0103	0.00764777	0.0334238	0.0134885	0.0552228	0.00386831	0.00161807	0.00270777	0.004958
2	6.2	0.00877392	0.00391259	0.00417594	0.00482173	0.0171293	0.00105539	0.00225608	0.00161029	0.0125891	0.0541456	0.0983797	0.00643411	0.00588402	0.0120451	0.011495
2	6.9	0.0200171	0.0200171	0.0191163	0.0203974	0.019401	0.0173741	0.0160868	0.0173679	0.0299632	0.0359126	0.0420613	0.0316857	0.0327783	0.0306842	0.0317768
2	7.4	0.0337486	0.0149129	0.0159392	0.0178708	0	0.0177288	0.0167271	0.0186588	0.0401172	0.0663925	0.094099	0.0266788	0.0283249	0.0229389	0.024585
2	6.4	0.00549747	0.00930002	0.00772099	0.00583957	0.00312443	0.0063868	0.00661375	0.00473233	0.0901766	0.0137883	0.0539818	0.0175147	0.0159052	0.019712	0.0181026
3	7.5	0.0638111	0.0279086	0.0290283	0.0277731	0.0602294	0.0223858	0.0244425	0.0231873	0.0579919	0.0661607	0.0804063	0.00389801	0.00497167	0.00674527	0.00781893
2	6.4	0.0791812	0.0134825	0.0143751	0.0124349	0.0685146	0.00849503	0.0113399	0.00939966	0.0367228	0.0206028	0.00616031	0.0519261	0.0535785	0.0675341	0.0691865
2	7.6	0.0626468	0.0153071	0.014582	0.013262	0.061054	0.0137883	0.014997	0.013677	0.0177288	0.0205448	0.0184834	0.0092825	0.00816174	0.00360548	0.00472624
2	10.5	0.0681158	0.0391521	0.0413927	0.0407554	0.0635618	0.0184834	0.0207395	0.0201022	0.0170333	0.0463957	0.0746336	0.00760006	0.00705617	0.0159881	0.0154442
2	7.8	0.00895484	0.0160868	0.017202	0.0178431	0.01524	0.00875182	0.00702378	0.00766481	0.0147233	0.0126415	0.0342141	0.0202357	0.0196891	0.0389056	0.0383589
3	14.4	0.0403432	0.0171079	0.0201098	0.0201098	0.0411859	0.0183456	0.0194578	0.0194578	0	0.0171831	0.0384583	0.0113212	0.0113212	0.0107172	0.0107172
2	6.6	0.0907246	0.0409334	0.0428347	0.0390362	0.0751413	0.031127	0.0325874	0.0287888	0.124939	0.127879	0.122717	0.0446716	0.0414266	0.0254552	0.0222101
3	11.6	0.0291582	0	0	0.000654551	0.058403	0.0305306	0.0315301	0.0308756	0.00998422	0.0538971	0.0901766	0.0395856	0.0390291	0.0470492	0.0464928
3	6.3	0.0579919	0.0362919	0.0344376	0.0331622	0.0714294	0.0258713	0.0263289	0.0250535	0.0334238	0.0539818	0.0746336	0.0409232	0.0398347	0.0415844	0.0404959
2	8.3	0.0344859	0.00572704	0.00402127	0.00656846	0.0402412	0.00210823	0.00222716	0.000320033	0.0696359	0.0621479	0.0489865	0.0171108	0.0149366	0.014387	0.0122128
2	5.2	0.0483047	0.0269577	0.0221627	0.0273329	0.00282929	0.0467189	0.0452417	0.0504119	0.0997029	0.0672274	0.0343042	0.0328077	0.0372112	0.0280484	0.0324519
2	5.8	0.0191632	0.0122345	0.0127743	0.0127743	0.00368048	0.016857	0.0152812	0.0152812	0	0.0170333	0.0244738	0.00920398	0.00920398	0.0193634	0.0193634
2	6.8	0.0271522	0.0196547	0.0209845	0.01905	0.00265624	0.00881847	0.00825008	0.00631558	0.0389181	0.0347621	0.0347621	0.0271705	0.0255223	0.0208666	0.0192184
2	7	0.0148238	0.0169594	0.0157228	0.0163536	0.013364	0.00526424	0.00329428	0.00392507	0.0234811	0.00254719	0.0222764	0.00552189	0.00606106	0.00497726	0.00443809
2	10.7	0.0299632	0.00669876	0.00713925	0.00713925	0.0289637	0.0135536	0.0157943	0.0157943	0	0.0121206	0.0259357	0.0382999	0.0382999	0.0457858	0.0457858
2	8.7	0.00432137	0.00575233	0.00409715	0.0015082	0.00520119	0.00107899	0	0.00258895	0.0483047	0.0286823	0.00643411	0.028557	0.0263525	0.0218925	0.019688
2	8.9	0.021451	0.00384334	0.00413617	0.0034826	0	0.00419611	0.00339737	0.00405093	0.0102192	0.00325316	0.0117384	0.00700293	0.00755865	0.00725106	0.00780678
2	7.1	0.0327925	0.0100769	0.0124686	0.00874077	0.0470816	0.0143126	0.017078	0.0133501	0.342423	0.186629	0.0826696	0.0131468	0.00995344	0.026771	0.0235776
2	6.5	0.0503051	0.0174907	0.0147949	0.0141344	0.0285555	0.01161	0.0115204	0.0108599	0.00877392	0.00149499	0	0.00806959	0.00750885	0.00148027	0.00204101
2	6.2	0.0599979	0.00745588	0.00601803	0.00536741	0.0343042	0.00413617	0.00222716	0.00157653	0.0109954	0.017168	0.0338583	0.0133561	0.0139097	0.0131336	0.0136872
2	8.9	0.154189	0.0213048	0.0126625	0.0184489	0.191283	0.0165344	0.0054629	0.0112493	0.124939	0.0579919	0.00634018	0.0360777	0.0410098	0.0394126	0.0443447
3	10	0.111633	0.0686025	0.0694499	0.0668297	0.147967	0.0442037	0.0491251	0.0465049	0.0395085	0.0579919	0.074246	0.0155667	0.0133395	0.000464735	0.00269189
2	7.8	0.00507953	0.0225658	0.0222764	0.0248731	0.0170333	0.0168679	0.0158768	0.0184734	0.0457575	0.0302934	0.0271522	0.0163805	0.0185906	0.0141272	0.0163374
2	7.9	0.0594835	0.0321847	0.0338583	0.0357289	0.0170333	0.0284109	0.0286726	0.0305432	0.124939	0.0962564	0.0805196	0.0110933	0.0126949	0.0264673	0.0280689
2	7.7	0.0266522	0.0253817	0.0231398	0.0231398	0.00934003	0.0195956	0.0187832	0.0187832	0	0.0165781	0.0402946	0.00227852	0.00227852	0.011281	0.011281
3	7.7	0.0222764	0.0208198	0.0200171	0.022568	0.00213413	0.00629423	0.00556082	0.00811175	0.0669468	0.0658173	0.0589779	0.00537012	0.0031932	0.0257821	0.0236052
2	6.8	0.02653	0.00371194	0.00195189	0.00449535	0.039085	0.00312069	0.0043758	0.00183234	0.0725507	0.0511525	0.0195956	0.0122974	0.0101259	0.0204756	0.0183041
2	11.4	0.0669468	0.0234811	0.0253059	0.0227208	0.066458	0.00949892	0.0113995	0.00881437	0.0496878	0.00833604	0.0267343	0.00673398	0.00893573	0.02919	0.0313918
2	13.5	0.0230653	0.0112227	0.0121659	0.014794	0.0136439	0.0157502	0.0145439	0.0171721	0.0377886	0.0100836	0.0135728	0.0285852	0.0263523	0.0336774	0.0314446
2	6.7	0.112704	0.01319	0.0102675	0.0142397	0.14752	0.00849503	0.00346975	0.00744198	0.0511525	0.0400746	0.0267343	0.0432425	0.0466135	0.0410971	0.0444681
2	5.8	0.0202034	0.00382641	0.00402127	0.00213713	0.0214751	0.0054629	0.00229786	0.004182	0.0843209	0.0681616	0.0372481	0.023737	0.0253485	0.0276074	0.0292189
2	7.9	0.0487571	0.00823332	0.00436481	0.00883224	0.0561886	0.00794809	0.0108429	0.00637543	0.115393	0.141202	0.168122	0.0175435	0.0213555	0.0134086	0.0172206
3	10.9	0.0875333	0.0691569	0.0696359	0.0683716	0.0740086	0.0461521	0.0485237	0.0472594	0.0434657	0.0117702	0.0118992	0.00614193	0.00722227	0.021044	0.0221243
3	9.2	0.0912329	0.0716419	0.0741017	0.0779394	0.104254	0.0650853	0.0671462	0.0709839	0.0934217	0.063387	0.0255541	0.0509272	0.0542008	0.0412942	0.0445678
3	10.5	0.0352324	0.00423705	0.00683942	0.00290913	0.069273	0.0101396	0.0121319	0.00820163	0.059314	0.0382645	0.0239122	0.00428701	0.000946268	0.00472861	0.00138787
2	11.6	0.0997029	0.0143075	0.00868618	0.0125126	0.127022	0.00112366	0.00597388	0.00214748	0.10067	0.0714195	0.0543577	0.0317052	0.0349706	0.0318919	0.0351573
3	8.2	0.0413927	0.0148069	0.0106581	0.00935583	0.0595857	0.0211893	0.0186052	0.017303	0.0217192	0.0397671	0.0569049	0.0245456	0.0256535	0.0237032	0.024811
3	8.3	0	0.00831211	0.00900124	0.00834768	0.00403998	0.0207395	0.0188036	0.01815	0.0102192	0.043321	0.0725507	0.037263	0.0367073	0.0353731	0.0348174
3	7.7	0.0498464	0.0630517	0.0634472	0.0666858	0.112605	0.0623918	0.0646848	0.0679234	0.0595857	0.0221888	0.00616031	0.049083	0.0518404	0.0331792	0.0359366
3	9.8	0.0434657	0.0257708	0.0256121	0.0262588	0.0323693	0.0188398	0.0201513	0.020798	0.0122345	0	0.00599036	0.0252767	0.0258275	0.0159057	0.0164565
2	9.1	0.0326691	0.00192592	0.00209299	0.000772944	0.0413927	0.0127431	0.0138249	0.0151449	0.0177288	0.0393805	0.0669468	0.0222327	0.0233534	0.0326808	0.0338016
2	6.7	0.0440168	0	0.00235391	0.000219699	0.0488486	0.00119805	0.00129062	0.00128298	0.0543577	0.0562922	0.0547388	0.00403928	0.00184586	0.00197166	0.000221755
2	6.4	0.0306688	0.00800565	0.00839243	0.00397048	0.0259912	0.01161	0.0144223	0.0100004	0.157608	0.0637806	0.0395085	0.0162179	0.0199967	0.0173977	0.0211765
2	6.2	0.0117915	0.036551	0.0342478	0.0355289	0.00221015	0.0290382	0.025971	0.0272521	0.0299632	0.0184834	0.0131614	0.013445	0.0145376	0.0127167	0.0138093
2	11.3	0.0851103	0.0239122	0.0274828	0.0262054	0.0822786	0.0309115	0.0328155	0.0315381	0.0321847	0.0311735	0.0321847	0.0115178	0.010428	0.0031618	0.00207198
2	7.1	0.18988	0.0282896	0.0326691	0.0307172	0.224323	0.0308766	0.0392379	0.037286	0.0330003	0.0379322	0.0362122	0.0365414	0.0348806	0.0259912	0.0243304
2	15.1	0.0232298	0.0112227	0.0143187	0.0155979	0.0356404	0.00715886	0.00892854	0.0102078	0.0310342	0.0424489	0.0471791	0.0131535	0.0120623	0.012467	0.0113758
2	6.4	0.0395085	0.0169594	0.0178096	0.018445	0.0314978	0.00841275	0.00884091	0.0094763	0.0184834	0	0.00616031	0.0127171	0.0132597	0.0156183	0.0161608
2	6.2	0.11115	0.0192197	0.0244738	0.0219078	0.0862364	0	0.00453575	0.00196975	0.0579919	0.0284885	0	0.00858297	0.00639508	0.00425088	0.00206299
2	6.4	0.049218	0.0391521	0.0421977	0.0421977	0.0744477	0.0432989	0.0455049	0.0455049	0	0.0241785	0.0444191	0.00530488	0.00530488	0.00220375	0.00220375
2	13.9	0.0213631	0.0109492	0.00967288	0.00838988	0.0179734	0.00206316	0.00327771	0.00199471	0.0289637	0.00984837	0.0557552	0.00490695	0.00600089	0.0100888	0.0111827
2	6.8	0.0143582	0.0124093	0.00868618	0.0112296	0.0101713	0.0211893	0.0199846	0.0225281	0.0725507	0.0139145	0.09691	0.0385753	0.0407467	0.0313778	0.0335493
3	13.5	0.102662	0.00939052	0.00504999	0.00964574	0.0976647	0.0157064	0.0104028	0.0149985	0.0669468	0.0369544	0.01524	0.0247032	0.0207981	0.0263809	0.0224758
2	9.4	0.0866908	0.0270753	0.0181523	0.0219899	0.10067	0.0178852	0.0107905	0.0146282	0.0934217	0.0838076	0.0825349	0.00601768	0.00929127	0.0074003	0.00412671
2	9	0.0311935	0.00742402	0.00596295	0.0105038	0.0478838	0.00104023	0.00334503	0.0011958	0.0813049	0.0328251	0.0115819	0.00050427	0.0043696	0.00720148	0.00333615
2	6.3	0.00415596	0.0241337	0.0234811	0.0247584	0.0154727	0.00990829	0.00934003	0.0106174	0.0321847	0.0517842	0.0763883	0.0052072	0.00411738	0.00936392	0.0082741
2	8.8	0.0669468	0.0295552	0.0298162	0.0317623	0.0649408	0.0292894	0.031663	0.0336091	0.0347621	0.0134156	0	0.0187489	0.0204055	0.00977335	0.0114299
4	12	0.100465	0.0254859	0.0272297	0.0213739	0.0821868	0.0117702	0.0151074	0.00925167	0.0993846	0.105214	0.111974	0.0796546	0.0746722	0.0976616	0.0926792
2	6.6	0.0272469	0.00379299	0.00593578	0.00467146	0.0521443	0.0125286	0.0152783	0.0140139	0.0434657	0.0400446	0.0352324	0.0318255	0.0307451	0.0371281	0.0360478
2	5.9	0.131672	0.0367774	0.0431569	0.0373961	0.119083	0.0363908	0.0409586	0.0351978	0.138303	0.0577429	0.0198948	0.0322705	0.027357	0.0279519	0.0230384
2	5.8	0.00742402	0.0250439	0.0244738	0.025112	0.00637118	0.0240123	0.0231062	0.0237444	0.0163904	0.0391521	0.0579919	0.0222101	0.0227546	0.0193052	0.0198497
4	10	0.00634017	0.0254859	0.0249663	0.0230987	0.0569761	0.0362644	0.0364941	0.0344555	0.0330003	0.00634018	0.0198948	0.0109809	0.00931853	0.0166342	0.0149064
2	8.1	0.119975	0.0477271	0.052178	0.052178	0.140669	0.0523881	0.0573394	0.0573394	0	0.0045005	0.00653087	0.0216964	0.0216964	0.0193059	0.0193059
3	10.8	0.0367228	0.0334238	0.0357857	0.0351399	0.0396727	0.0339261	0.0350994	0.0344536	0.0125891	0.0395806	1.77546	0.0482421	0.047692	0.0491276	0.0485775
2	11	0.0284885	0.0594646	0.0551084	0.0544479	0.017202	0.0510093	0.0489678	0.0483073	0.00877392	0.00991907	0.0326691	0.0270361	0.0264753	0.0321453	0.0315846
3	8.5	0.0880365	0.0107771	0.0137157	0.0124346	0.122805	0.00234122	0.00869861	0.0074175	0.0299632	0.0128553	0.0669468	0.0679325	0.069025	0.0772084	0.078301
2	8	0.0663067	0.0593607	0.0498741	0.0530839	0.0460129	0.0504762	0.0451146	0.0483244	0.0713559	0.0355105	0.00616031	0.00250814	0.00524473	0.00293476	0.00019818
2	9.3	0.0364293	0.0341192	0.0323446	0.0291011	0.0550476	0.01591	0.0182408	0.0149973	0.0579919	0.0216775	0.0125891	0.00311043	0.00587137	0.000654888	0.00210605
2	5.8	0.0755771	0.0504388	0.0526424	0.0520171	0.123835	0.057076	0.0608649	0.0602396	0.0347621	0.0448703	0.0659285	0.0242292	0.023694	0.0256717	0.0251365
2	11.6	0.0289637	0.02167	0.0193052	0.0199667	0.0156519	0.0237143	0.0234811	0.0241426	0.00860017	0.0255541	0.0450784	0.00750014	0.00806161	0.0150555	0.015617
3	9.6	0.237978	0.0351373	0.043338	0.0293595	0.243936	0.0298807	0.0377886	0.0238101	0.169461	0.178735	0.18799	0.0418831	0.0300302	0.0525136	0.0406608
2	10.2	0.0329168	0.0151074	0.0118992	0.0131654	0.0417547	0.004186	0.00220455	0.00347071	0.0413927	0.0267343	0.0312577	0.017464	0.0163823	0.0269231	0.0258414
2	10.3	0.0274962	0.0527657	0.0504388	0.0504388	0.0169127	0.018977	0.0185764	0.0185764	0	0.0382324	0.0570385	0.0148227	0.0148227	0.036097	0.036097
2	10.1	0.015029	0.0114295	0.0118992	0.0131599	0.0184051	0.0163904	0.0160021	0.0172628	0.0483047	0.0357156	0.0251835	0.0215398	0.0226175	0.0134196	0.0144973
2	9.7	0.11776	0.0230653	0.0270871	0.0264316	0.170017	0.0316188	0.0366561	0.0360006	0.00975984	0.014575	0.0137883	0.0148426	0.0153997	0.00829235	0.00884949
2	9	0.0121206	0.00402127	0.00425782	0.00489885	0.00225608	0.0109954	0.00934003	0.00998105	0.0147233	0.0270958	0.0471791	0.012115	0.0126616	0.00901166	0.00955828
2	7.1	0.00789648	0.00405886	0.00214467	0.00342956	0.00469512	0.00770631	0.00702378	0.00573889	0.0280287	0.0450536	0.0205217	0.0307123	0.029617	0.0348976	0.0338023
3	12.8	0.0170333	0.0180982	0.0145587	0.0126271	0.0234811	0.0093652	0.00753131	0.00559968	0.0401172	0.056171	0.159058	0.00383627	0.00548236	0.001944	0.0035901
2	6.6	0.0350742	0.0269118	0.0244738	0.0276695	0.0405335	0.0195956	0.0161724	0.0193681	0.0791812	0.0511525	0.0170333	0.00771878	0.0104451	0.00374233	0.0064686
2	9.7	0.0372481	0.0253817	0.0264523	0.0245572	0.0160538	0.0010871	0.00113541	0.000759695	0.0669468	0.0291884	0.013364	0.0368562	0.0352367	0.0258594	0.0242399
2	11.9	0.0103	0	0.00209299	0.00209299	0.00772099	0.00435387	0.00572201	0.00572201	0	0.0163904	0.0168135	0.0254363	0.0254363	0.0362521	0.0362521
4	15.9	0.13622	0.0323693	0.0396288	0.0428436	0.151649	0.0358247	0.0421977	0.045487	0.0763884	0.0297352	0.00843316	0.110771	0.108014	0.0957504	0.0930844
4	11.5	0.0917704	0.0153296	0.0079689	0.0142404	0.117199	0.0120089	0.00277504	0.0091946	0.247784	0.060807	0.121044	0.0212066	0.0265753	0.0123387	0.0177569
1	6.5	0.0195956	0.0220705	0.0209845	0.0228741	0.00752044	0.00547667	0.00459575	0.00648536	0.0746336	0.0420613	0.00673338	0.00504111	0.00665659	0.0099256	0.0115411
1	5.1	0.0343042	0	0	0	0.0248236	0.00980882	0.0105787	0.0105787	0	0.0199711	0.038345	0.000666485	0.000666485	0.0144283	0.0144283

## Sheet: AL
group	AL AI	SVD central ratio	SVD inner ratio	SVD full ratio	SVD cal sup VD ratio	SPD central ratio	SPD inner ratio	SPD full ratio	SPD cal sup PD ratio	FAZ area mm2 ratio	FAZ perimeter mm ratio	FAZ circularity rato	D VD mm-1 ratio	D cal VD ratio	D PD % ratio	D cal PD ratio
1	0.00187763	0	0.0144434	0.0130953	0.0149915	0.0119648	0.0165993	0.0164793	0.0184165	0.0401172	0.0373243	0.038345	0.0316654	0.0300028	0.028322	0.0266947
1	0.00161548	0.173127	0.0247059	0.0290382	0.0277707	0.156469	0.00115045	0.00626698	0.00495937	0.0211893	0.0163904	0.00717858	0.0020711	0.0031766	0.0246582	0.0258904
1	0.000698223	0.09691	0.0239122	0.0277531	0.027209	0.124939	0.0339722	0.0388126	0.0380883	0.0109954	0.00326539	0.0187494	0.00897644	0.00843939	0.00140979	0.00193849
1	0.00138782	0.00998422	0.0250624	0.0245682	0.0251403	0.0332107	0.0279535	0.0298773	0.0305206	0.013364	0.011042	0.0117384	0.037081	0.0376448	0.0451684	0.0458383
1	0.00018756	0.00464491	0.0225658	0.0192197	0.0198047	0.0293193	0.00314328	0.00536836	0.00478713	0.0669468	0.0899051	0.12296	0.0169382	0.0164346	0.0263445	0.0258805
1	0.00308414	0.040745	0.0204894	0.0215041	0.0221691	0.0647589	0.0294935	0.0310342	0.0316856	0.0222764	0.0758211	0.112297	0.00345161	0.0040075	0.0155724	0.0160892
1	1.85279e-08	0	0.0367228	0.032506	0.0336572	0.0337955	0.0311935	0.0296359	0.0309893	0.0347621	0.0379625	0.104209	0.0291155	0.0302305	0.0275698	0.0285823
1	0.00135204	0.0048525	0.0145124	0.0132958	0.0138885	0.0242084	0.00334503	0.00238624	0.00305962	0.0122345	0.0245231	0.0604159	0.00677752	0.00622609	0.0147138	0.0140793
1	0.00392495	0.132024	0.00567713	0.0121773	0.010201	0.115393	0.00105797	0.00567713	0.00376854	0.0357156	0.00877392	0.0234811	0.0226959	0.0243518	0.01808	0.0197884
1	0.00115967	0.031158	0.041591	0.0413927	0.0412522	0.0158664	0.0294935	0.0286452	0.0285945	0	0.0104654	0.0187494	0.00522842	0.00522322	0.00490041	0.00490565
1	0.0010026	0.0177288	0.0511525	0.0448966	0.046135	0.045027	0.0335098	0.0267522	0.0279994	0.0483047	0.0119648	0.00634018	0.00208926	0.00317889	0.00982979	0.00865412
1	0.00123555	0.0398106	0.00202469	0	0.00331999	0.0360451	0.0148394	0.0119978	0.015042	0.151268	0.0652667	0.0308139	0.0119087	0.00921641	0.00174943	0.00443965
1	0.0178514	0.0162372	0.00196959	0.00209299	0.000200274	0.00683942	0.0291437	0.0275107	0.0293954	0.042752	0.0486919	0.0494854	0.0184358	0.0200585	0.0444154	0.0460806
1	0.000932945	0.00801797	0.00191742	0	0.000781457	0.0333626	0.0128689	0.0144593	0.0151208	0.0413927	0.0340191	0.0271522	0.0241316	0.0246664	0.0283553	0.0288981
1	0.000746211	0.0220875	0.0274828	0.0288896	0.0283616	0.0141083	0.0245052	0.0246225	0.0239163	0.0184834	0.0409812	0.0539818	0.0206656	0.0201088	0.0259182	0.0254312
1	0.00186954	0.0449671	0.0166701	0.014174	0.0161424	0.0239122	0.0230282	0.0205217	0.022515	0.0253059	0.03382	0.0408363	0.0123616	0.0140301	0.017945	0.019581
1	0.00286194	0.0421977	0.0194784	0.022173	0.0215855	0.030405	0.0173308	0.0180044	0.0173542	0.0347621	0.00827253	0.0267343	0.0603089	0.0597758	0.0621479	0.0616834
1	0.000564649	0.0431569	0.0102675	0.0132958	0.0126311	0.029455	0.0210273	0.020427	0.0197594	0.00934003	0.0110755	0.0168135	0.0442367	0.0436642	0.0499592	0.049314
1	0.000375506	0.083777	0.0117384	0.00202469	0.0059196	0.0958184	0.00433215	0.003371	0.000438018	0.146128	0.0878304	0.0219018	6.44306e-05	0.00330863	0.0110595	0.0142062
2	0	0.0453893	0.0214751	0.0225925	0.0220421	0.0250439	0.0118697	0.0124904	0.0118571	0.0184834	0.0173741	0.0595857	0.00763146	0.00814848	0.0032574	0.00261417
1	0.000772079	0.0200479	0.0140431	0.0167864	0.0143345	0.00366495	0.00432137	0.00452394	0.00706365	0.102662	0.0787314	0.0621479	0.0182945	0.0161257	0.00572914	0.00794891
1	0.00736736	0.00711974	0.00793254	0.00835207	0.00848416	0.0156519	0.0129973	0.0113995	0.0114701	0	0.0428223	0.0803108	0.0446212	0.0446292	0.0591947	0.0591087
1	0.00315597	0.0431569	0.00918204	0.00577784	0.00690407	0.00899193	0.0115819	0.0110513	0.0123129	0.0395085	0.0222764	0.0120645	0.0435698	0.0446726	0.0424592	0.0435246
1	0.00275045	0.0390979	0.0018058	0.00567713	0.000554065	0.0397445	0.00311324	0.00543555	0.000318281	0.208276	0.116506	0.00673338	0.00184277	0.00614234	0.00302741	0.0074125
1	0.00053803	0.0198948	0.0334996	0.0329481	0.034938	0.0287717	0.0216651	0.0228028	0.0246529	0.0606978	0.0154727	0.0372481	0.00196857	0.003583	0.00147378	0.000130478
2	0.00424099	0.093681	0.0405779	0.0440462	0.0420826	0.107634	0.0523881	0.0556252	0.0536616	0.0299632	0.0182888	0.00643411	0.0390148	0.0373455	0.04309	0.0414207
1	0.000376665	0.0474246	0.00198762	0.00210313	0.0036326	0.0588667	0.00105539	0.0044773	0.00128903	0.138303	0.0669468	0	0.0525477	0.047639	0.0598993	0.0549233
1	0.000369946	0.00748802	0.012965	0.0117915	0.0124308	0.00872983	0.0093624	0.00884091	0.00953135	0.0147233	0.00975984	0.0291582	0.0154184	0.0148662	0.0162805	0.0156968
1	0.0026039	0.00689371	0.0176487	0.0164681	0.0153802	0.00967288	0.0129973	0.0136797	0.0124993	0.0413927	0.0123504	0.0511525	0.0302526	0.0291658	0.034882	0.0338507
1	0.000961042	0.0098335	0.0260856	0.0251835	0.0264276	0.0202892	0.0226078	0.0192047	0.0204682	0.0395085	0.00683942	0.063387	0.0359863	0.0370808	0.044267	0.0452922
1	0.00234122	0.00332794	0.0118992	0.0124686	0.0118552	0.00954532	0.00654728	0.00458363	0.00398845	0.0184834	0.0389181	0.0539818	0.0164032	0.0158456	0.0130864	0.0125891
1	0.0014032	0.0937284	0.0551553	0.0568229	0.0567603	0.0980081	0.0504444	0.0545129	0.0545327	0	0.0532455	0.093681	0.00428857	0.0043101	0.0146776	0.0146918
1	0.000176346	0.0530285	0.0178911	0.0213981	0.0213664	0.0639823	0.0147233	0.0158831	0.0158822	0	0.0265181	0.0588667	0.00458031	0.00457801	0.00736967	0.00741463
1	0.000738929	0.0784979	0	0.00403998	0.000973537	0.0858538	0.00429998	0.00113839	0.00208506	0.0854302	0.0431569	0.00599036	0.00271362	3.24645e-05	0.00766672	0.0104555
1	0.00330559	0.187673	0.0652667	0.0595857	0.0668449	0.167228	0.0157533	0.00989888	0.0172439	0.0879552	0.0728961	0.0571429	0.0116934	0.00546003	0.0361706	0.0299097
1	0.00269152	0.0258805	0.0200171	0.0168679	0.0194402	0.00204374	0.0165151	0.0162589	0.018849	0.0621479	0.0323345	0.0115819	0.0334238	0.035621	0.0316951	0.0338044
1	0.0010251	0.0175496	0.00204374	0.00217692	0.000418799	0.0160868	0.00114439	0	0.0025886	0.064458	0.0246071	0.00673338	0.0258292	0.0279842	0.0252735	0.0275184
1	0.000176812	0.00816879	0.00361914	0.00188414	0.00129172	0.00802785	0.00409715	0.00213413	0.00146333	0.0299632	0.0158906	0.0193052	0.0151383	0.0145814	0.00741986	0.0068112
1	0.00281586	0.00860017	0.00402127	0.00415596	0.00547565	0.0218756	0.00542197	0.00673338	0.00799506	0.0511525	0.0404287	0.0362122	0.00168776	0.00059506	0.0226922	0.0238102
1	0.00559923	0.0674955	0.00389504	0.00616031	0.00422919	0.0867344	0.0187177	0.0232298	0.0213061	0.09691	0.0338583	0.0179734	0.0223241	0.0207253	0.0279847	0.0263493
1	0.00495714	0.0761964	0.0118451	0.010619	0.0125073	0.123994	0.00890892	0.0132161	0.0111832	0.0367228	0.0370553	0.0321847	0.00999038	0.0116473	0.00143886	0.0030595
1	0.000553341	0.0678197	0.0102192	0.00659701	0.0118084	0.0659285	0.0276567	0.0224041	0.0275519	0.0850108	0.0595402	0.0352324	0.0112923	0.00686605	0.0116816	0.00725198
1	0.00115762	0.00411657	0.0235874	0.0208836	0.0188679	0.0369836	0.0186233	0.0151175	0.0131885	0.0474246	0.022763	0.00663058	0.0152907	0.0169355	0.0109303	0.0125846
1	0.00311981	0.0347621	0.0344376	0.032506	0.029779	0.0627344	0.0187177	0.0212469	0.0185691	0.0469966	0.0300786	0.0187494	0.0377347	0.0355287	0.0263289	0.0239966
1	0.000695967	0.050046	0.0205511	0.0234811	0.0214393	0.0109034	0.0115819	0.0121721	0.0103	0.0606978	0.0140865	0.0219943	0.045133	0.0467627	0.071777	0.0734797
1	0.000730846	0.00904813	0.00835207	0.0066645	0.00788292	0.0160868	0.0046202	0.00246759	0.00118304	0.0299632	0.0200171	0.0617456	0.0200658	0.0211713	0.0270562	0.02822
1	0.00934003	0.0713559	0	0.00205341	0.000794684	0.0728897	0.0108579	0.00572201	0.00697543	0.0377886	0.00624895	0.0588667	0.025879	0.0269689	0.0471096	0.0481111
1	0.00237272	0.104735	0.0314559	0.0321847	0.0281966	0.0675262	0.0107504	0.0105502	0.00655551	0.0543577	0.022664	0.00599036	0.0608646	0.0574996	0.0683169	0.064932
1	0.00424268	0.106455	0.0019607	0.00211336	0.00319482	0.111253	0.01161	0.00680371	0.011999	0.0894004	0.0371997	0.0117384	0.0326131	0.028193	0.0238103	0.0194416
1	0.00356212	0.0218284	0	0.00202469	0.000193149	0.0474246	0.00324505	0	0.00187839	0.0401172	0.0235792	0.0122345	0.0112622	0.00961949	0.00682845	0.00522043
1	0.00985877	0.115251	0.0352324	0.0392266	0.037806	0.109677	0.0503777	0.0531982	0.0518792	0.0395085	0.0404287	0.0442037	0.0398404	0.0387438	0.0566715	0.0555708
1	0.000361142	0.103688	0.0371418	0.0396892	0.0377557	0.13431	0.0333435	0.0389513	0.0370512	0.0377886	0.0237778	0.00560388	0.0159237	0.0142643	0.00243463	0.000823307
1	0.00112658	0.0218284	0.019135	0.0183964	0.0191124	0.0576834	0.0321847	0.033116	0.0337924	0.0170333	0.0445821	0.0805196	0.032084	0.0326335	0.0405932	0.0410889
1	0.00547953	0.0639823	0.0253817	0.0254294	0.0247896	0.0543577	0.0182098	0.0197177	0.0189915	0.00954532	0.00911141	0.0312577	0.0193921	0.0199383	0.0162082	0.0167778
1	0.00151588	0.0901766	0.0294217	0.0311084	0.0298541	0.0659912	0.0124389	0.0153554	0.0140107	0.0263289	0.0129099	0.00582954	0.0267621	0.0256908	0.0117646	0.0106718
1	0.00215942	0.0206145	0.00386042	0.00200598	0.00136724	0.0213496	0.00532883	0.00554662	0.00615724	0.0234811	0.0236088	0.00634018	0.0261066	0.0266385	0.0281614	0.0287075
1	0.000184688	0.0143582	0.00906702	0.0115306	0.0116114	0.0437789	0.0133957	0.0153168	0.0153173	0	0.0153749	0.0308139	0.000725638	0.000733437	0.00794772	0.00794591
1	0.000197113	0.0402946	0.00205341	0	0	0.0280287	0.0119588	0.0105787	0.0105808	0	0.0199711	0.038345	0.00403998	0.00404066	0.00615605	0.00616641
2	0.00364445	0.0997029	0.0483047	0.0497556	0.0497556	0.114955	0.0327238	0.035392	0.035392	0	0.0366711	0.0791812	0.0243788	0.0243788	0.0148263	0.0148263
2	0.00415078	0.0230653	0.0393295	0.0364807	0.0397783	0.0283336	0.0334238	0.0317322	0.0350299	0.0448123	0.014575	0.00634018	0.0205561	0.0233562	0.0185115	0.0213117
2	0.00163782	0.0310342	0.0155518	0.0144778	0.0164356	0.0263289	0.018276	0.0172414	0.0191992	0.0314085	0.00162962	0.0357156	0.0136207	0.0152857	0.0167361	0.0184011
2	0.00147469	0.0949755	0.0201098	0.0213981	0.0201113	0.0881361	0.026803	0.0297171	0.0284303	0.0271522	0.012384	0	0.00296448	0.00406118	0.00439319	0.00548989
4	0.00284909	0.402488	0.126686	0.131613	0.118199	0.494323	0.118654	0.126775	0.113393	0.151268	0.0780663	0.00768682	0.0453779	0.0340012	0.0505593	0.0392956
2	0.00179684	0.0540498	0.0184834	0.0199253	0.0186327	0.0550476	0.0233662	0.023975	0.0226825	0.0248236	0.0100226	0.00663058	0.020976	0.0198751	0.0182134	0.0171126
2	0.00170349	0.0216111	0.0121773	0.012965	0.013606	0.00472064	0.0109125	0.0104375	0.0110785	0.0147233	0.0247149	0.0489865	0.0382167	0.0387633	0.0341613	0.0347079
2	0.00019153	0.0778262	0.0317434	0.0356007	0.0356007	0.0593607	0.0255868	0.0293157	0.0293157	0	0.0621479	0.132238	0.0435696	0.0435696	0.0392966	0.0392966
2	0.00188414	0.0193052	0.00786075	0.00843317	0.00649001	0.00832539	0.00963948	0.00805337	0.00999653	0.0357156	0.00487064	0.0471791	0.0165337	0.0181881	0.023262	0.0249164
2	0.00130671	0.152213	0.0133055	0.0223808	0.0172028	0.164648	0.0165466	0.0243801	0.0192021	0.09691	0.0256043	0.0372481	0.0217511	0.017342	0.0266176	0.0222085
2	0.00126801	0.101656	0.00946213	0.0161617	0.0148768	0.0859146	0.00106314	0.00567713	0.00439224	0.0280287	0.0173741	0	0.0185769	0.0174816	0.0151352	0.0140399
3	0.0024899	0.052029	0.0189311	0.0198948	0.021174	0.0689435	0.00561838	0.0106945	0.0119737	0.0310342	0.0502743	0.0731071	0.0278725	0.0267813	0.032072	0.0309808
3	0.000957229	0.217128	0.0335098	0.039064	0.037744	0.250725	0.0426353	0.0493162	0.0479961	0.0177288	0.0261527	0.0377886	0.0548439	0.0559646	0.0519223	0.0530431
3	0.000185874	0.127903	0.0234811	0.0273496	0.0241158	0.133827	0.0298162	0.0354023	0.0321685	0.0612697	0.0336831	0.012965	0.0382002	0.0354463	0.0442977	0.0415437
2	0.000182515	0.0183274	0.0114798	0.0101239	0.0094894	0.0646181	0.0063868	0.00338853	0.00275406	0.0193052	0	0.0271522	0.041396	0.0408542	0.0539678	0.053426
2	0.00251142	0	0.00599036	0.00637118	0.0082971	0.00257742	0.0175496	0.01524	0.0171659	0.042752	0.0114295	0.0177288	0.00772114	0.00607919	0.00325408	0.00489602
2	0.0007296	0.176091	0.077993	0.0680339	0.0816371	0.167491	0.0612697	0.0531911	0.0667943	0.257125	0.161804	0.0604159	0.0490218	0.0606036	0.0370493	0.0486312
2	0.000178612	0.0503051	0.0206399	0.0217687	0.0205026	0.0599264	0.0200074	0.0234208	0.0221546	0.0413927	0.0270871	0.100115	0.041011	0.0399293	0.0399913	0.0389096
2	0	0.0286452	0.00742402	0.00389504	0.00389504	0.0389181	0.0083722	0.00881847	0.00881847	0	0.034937	0.0735774	0.0172673	0.0172673	0.0226012	0.0226012
2	0.000722921	0.0688813	0.0357156	0.0372481	0.0359892	0.0807868	0.0456401	0.0475938	0.046335	0.0511525	0.0285311	0	0.0403721	0.0392958	0.0413531	0.0402768
3	0.00547178	0.00816879	0.00194316	0	0.00312668	0.0171557	0.0196943	0.0192548	0.0223815	0.176091	0.042473	0.0588667	0.0151565	0.0178324	0.0144741	0.01715
2	0.000189441	0.0516602	0.02167	0.0230282	0.0230282	0.0272297	0.0164733	0.0163904	0.0163904	0	0.0309115	0.0504095	0.0150762	0.0150762	0.0219969	0.0219969
3	0.000541402	0.0258073	0.0846178	0.0819041	0.0845402	0.093599	0.0841602	0.0836204	0.0862565	0.0362122	0.969559	0.106455	0.0325335	0.0302948	0.0295256	0.027287
2	0.000183054	0.035328	0.00811789	0.00881847	0.00749237	0.0457575	0.131603	0.0012047	0.00253079	0.0167057	0.023938	0.0317144	0.0917356	0.0928607	0.0842271	0.0853522
3	0.000701607	0.0749024	0.0345991	0.030413	0.0368567	0.0725507	0.0291131	0.0250969	0.0315406	0.132626	0.0725507	0.0173741	0.0261742	0.0316647	0.0305931	0.0360836
2	0.0027637	0.101656	0.0100303	0.00213413	0.00341903	0.0888424	0.0154727	0.0105787	0.0118636	0.0280287	0.0153749	0.00560388	0.0227192	0.0238145	0.024008	0.0251034
2	0.001876	0.0384583	0.00839243	0.00914338	0.00651527	0.0369836	0.0106074	0.0115819	0.00895376	0.0377886	0.0246015	0.083777	0.000115653	0.00234853	0.00335611	0.00112323
3	0.000769685	0.0462452	0.0345991	0.030413	0.0329866	0.0590215	0.0189095	0.0154485	0.0180221	0.0543577	0.0486919	0.0336831	0.0335837	0.0357771	0.0176919	0.0198853
2	0.00126013	0.0123504	0.0214751	0.0186599	0.0199335	0.00244674	0.0109125	0.0104654	0.011739	0.0347621	0.001876	0.029455	0.0210094	0.0199223	0.0218682	0.0207811
2	0.00461815	0.104735	0.0302415	0.0340798	0.032821	0.156469	0.0531097	0.0586191	0.0573603	0.0511525	0.0316433	0.00643411	0.0328756	0.0317993	0.0316123	0.0305359
2	0.00760543	0.147696	0.00918204	0.0137883	0.00728675	0.147494	0	0.00774558	0.00124405	0.111974	0.073508	0.038345	0.00794665	0.00241416	0.00356672	0.00196577
2	0.00364038	0.0208501	0.00409715	0.00445434	0.00904316	0.00403998	0.0155917	0.0157943	0.0203831	0.0684574	0.0226078	0.0168135	0.014825	0.0187251	0.0145882	0.0184882
2	0.00146783	0.0734289	0.00402127	0.00211336	0.00401123	0.0725507	0.0043758	0.00115351	0.00305137	0.0636691	0.0488964	0.0420613	0.0479108	0.0495323	0.0434623	0.0450838
3	0.00512392	0.0777597	0.0339622	0.0347621	0.033434	0.140179	0.034589	0.0377886	0.0364604	0.0163904	0.0645069	0.112704	0.00530819	0.00418162	0.0107253	0.0095987
2	0.003054	0.0303119	0.00409715	0.00627907	0.00441113	0.038172	0.00458363	0.00822775	0.00635981	0.138303	0.0996159	0.0725507	0.0127239	0.0143235	0.0122684	0.013868
3	0.00123756	0.0448966	0.00637118	0.00673338	0.00164642	0.0907017	0.00115967	0.00617784	0.00109087	0.146128	0.0327925	0.0720027	0.0212678	0.0169248	0.00973716	0.00539418
2	0.000552655	0.0123504	0.00839243	0.0066645	0.00474708	0.00236673	0	0	0.00191742	0.0474246	0.00207301	0.0498464	0.00234297	0.00397873	0.00716609	0.00880185
3	0.00376831	0.0564814	0.0019607	0.00203417	0.00203417	0.0323044	0.00434298	0.00112658	0.00112658	0	0.0106581	0.0280287	0.021902	0.021902	0.0164757	0.0164757
2	0.00375719	0.00843317	0.00190899	0	0.000638199	0.0122345	0.00322897	0.00344225	0.00408045	0.0163904	0.0340446	0.0681158	0.0162578	0.0157133	0.0164396	0.015895
2	0.000179275	0.0338583	0.0259656	0.0253059	0.0227661	0.00445434	0.011165	0.00946728	0.00692754	0.0757207	0.0764541	0.0896108	0.00790794	0.0100767	0.012293	0.0144617
2	0.000925409	0.102662	0.0101239	0.0130298	0.0117392	0.0954838	0.00805337	0.0111523	0.00986163	0.0255541	0.0465121	0.0595857	0.00891362	0.00781414	0.00941867	0.00831919
3	0.00442597	0.0342632	0.00823332	0.0128372	0.0147268	0.0323108	0.0121104	0.0149178	0.0168074	0.0746336	0.0349621	0.00616031	0.0351425	0.036758	0.0470628	0.0486782
3	0.000569567	0.0150637	0.013423	0.0123504	0.0162513	0.0368026	0.00949892	0.00567713	0.00957801	0.0669468	0.0410663	0.0114295	0.00386655	0.000547082	0.000942412	0.00426188
3	0.00152117	0.0178747	0.0139785	0.0125891	0.0132245	0.0176487	0.0043758	0.00460794	0.00524334	0.0184834	0.00819448	0.0131614	0.0188061	0.0193486	0.0187322	0.0192747
3	0.0127068	0.0347621	0	0	0.000631701	0.0224685	0.0111079	0.00931498	0.00994669	0.0222764	0.00223288	0.0336831	0.0179127	0.0173728	0.0220718	0.021532
2	0.00477251	0.0638645	0.0114798	0.0162372	0.0124052	0.048658	0.00103527	0.00329428	0.00053775	0.09691	0.0465428	0.00706185	0.0253613	0.0220918	0.019641	0.0163715
3	0.00194055	0.0993846	0.0140107	0.0154204	0.0187381	0.0621479	0.0146818	0.0161366	0.0194544	0.0413927	0.00855179	0.0248236	0.0302993	0.0331139	0.0314882	0.0343028
2	0.00342747	0.0251835	0.00593578	0.0085578	0.00987186	0.00372787	0.0215041	0.0210184	0.0223324	0.0188853	0.0388716	0.0642409	0.035021	0.0361375	0.0533933	0.0545097
2	0.000172305	0.0536849	0	0.00200598	0.000693914	0.0244738	0.00310581	0.00335364	0.00466571	0.0193052	0.011281	0.00560388	0.011598	0.010483	0.00969981	0.0085848
2	0.00222336	0.0833372	0.00752044	0.0102675	0.0076153	0.0699481	0.0073522	0.0103	0.00764777	0.0334238	0.0134885	0.0552228	0.00386831	0.00161807	0.00270777	0.004958
2	0.00323321	0.00877392	0.00391259	0.00417594	0.00482173	0.0171293	0.00105539	0.00225608	0.00161029	0.0125891	0.0541456	0.0983797	0.00643411	0.00588402	0.0120451	0.011495
2	0.0045005	0.0200171	0.0200171	0.0191163	0.0203974	0.019401	0.0173741	0.0160868	0.0173679	0.0299632	0.0359126	0.0420613	0.0316857	0.0327783	0.0306842	0.0317768
2	0.00144946	0.0337486	0.0149129	0.0159392	0.0178708	0	0.0177288	0.0167271	0.0186588	0.0401172	0.0663925	0.094099	0.0266788	0.0283249	0.0229389	0.024585
2	0.00089972	0.00549747	0.00930002	0.00772099	0.00583957	0.00312443	0.0063868	0.00661375	0.00473233	0.0901766	0.0137883	0.0539818	0.0175147	0.0159052	0.019712	0.0181026
3	0.00384025	0.0638111	0.0279086	0.0290283	0.0277731	0.0602294	0.0223858	0.0244425	0.0231873	0.0579919	0.0661607	0.0804063	0.00389801	0.00497167	0.00674527	0.00781893
2	0.0173741	0.0791812	0.0134825	0.0143751	0.0124349	0.0685146	0.00849503	0.0113399	0.00939966	0.0367228	0.0206028	0.00616031	0.0519261	0.0535785	0.0675341	0.0691865
2	0.00355138	0.0626468	0.0153071	0.014582	0.013262	0.061054	0.0137883	0.014997	0.013677	0.0177288	0.0205448	0.0184834	0.0092825	0.00816174	0.00360548	0.00472624
2	0	0.00895484	0.0160868	0.017202	0.0178431	0.01524	0.00875182	0.00702378	0.00766481	0.0147233	0.0126415	0.0342141	0.0202357	0.0196891	0.0389056	0.0383589
3	0.00119195	0.0403432	0.0171079	0.0201098	0.0201098	0.0411859	0.0183456	0.0194578	0.0194578	0	0.0171831	0.0384583	0.0113212	0.0113212	0.0107172	0.0107172
2	0.00111405	0.0907246	0.0409334	0.0428347	0.0390362	0.0751413	0.031127	0.0325874	0.0287888	0.124939	0.127879	0.122717	0.0446716	0.0414266	0.0254552	0.0222101
3	0.00091028	0.0291582	0	0	0.000654551	0.058403	0.0305306	0.0315301	0.0308756	0.00998422	0.0538971	0.0901766	0.0395856	0.0390291	0.0470492	0.0464928
3	0.000347019	0.0579919	0.0362919	0.0344376	0.0331622	0.0714294	0.0258713	0.0263289	0.0250535	0.0334238	0.0539818	0.0746336	0.0409232	0.0398347	0.0415844	0.0404959
2	0.00470686	0.0344859	0.00572704	0.00402127	0.00656846	0.0402412	0.00210823	0.00222716	0.000320033	0.0696359	0.0621479	0.0489865	0.0171108	0.0149366	0.014387	0.0122128
2	2.04856e-08	0.0483047	0.0269577	0.0221627	0.0273329	0.00282929	0.0467189	0.0452417	0.0504119	0.0997029	0.0672274	0.0343042	0.0328077	0.0372112	0.0280484	0.0324519
2	0.00171117	0.0191632	0.0122345	0.0127743	0.0127743	0.00368048	0.016857	0.0152812	0.0152812	0	0.0170333	0.0244738	0.00920398	0.00920398	0.0193634	0.0193634
2	0.00227477	0.0271522	0.0196547	0.0209845	0.01905	0.00265624	0.00881847	0.00825008	0.00631558	0.0389181	0.0347621	0.0347621	0.0271705	0.0255223	0.0208666	0.0192184
2	0.000531898	0.0148238	0.0169594	0.0157228	0.0163536	0.013364	0.00526424	0.00329428	0.00392507	0.0234811	0.00254719	0.0222764	0.00552189	0.00606106	0.00497726	0.00443809
2	0.00180783	0.0299632	0.00669876	0.00713925	0.00713925	0.0289637	0.0135536	0.0157943	0.0157943	0	0.0121206	0.0259357	0.0382999	0.0382999	0.0457858	0.0457858
2	0.00326034	0.00432137	0.00575233	0.00409715	0.0015082	0.00520119	0.00107899	0	0.00258895	0.0483047	0.0286823	0.00643411	0.028557	0.0263525	0.0218925	0.019688
2	0.00127548	0.0216111	0.00733004	0.00588218	0.00717665	0.0296225	0.0114432	0.00888613	0.0101806	0.0241337	0.0254471	0.0273231	0.033147	0.0342492	0.0354691	0.0365714
2	0.00170051	0.021451	0.00384334	0.00413617	0.0034826	0	0.00419611	0.00339737	0.00405093	0.0102192	0.00325316	0.0117384	0.00700293	0.00755865	0.00725106	0.00780678
2	0.00176342	0.0327925	0.0100769	0.0124686	0.00874077	0.0470816	0.0143126	0.017078	0.0133501	0.342423	0.186629	0.0826696	0.0131468	0.00995344	0.026771	0.0235776
2	0.00620574	0.0503051	0.0174907	0.0147949	0.0141344	0.0285555	0.01161	0.0115204	0.0108599	0.00877392	0.00149499	0	0.00806959	0.00750885	0.00148027	0.00204101
2	0.001894	0.0599979	0.00745588	0.00601803	0.00536741	0.0343042	0.00413617	0.00222716	0.00157653	0.0109954	0.017168	0.0338583	0.0133561	0.0139097	0.0131336	0.0136872
2	0.00385554	0.154189	0.0213048	0.0126625	0.0184489	0.191283	0.0165344	0.0054629	0.0112493	0.124939	0.0579919	0.00634018	0.0360777	0.0410098	0.0394126	0.0443447
3	0.00319543	0.111633	0.0686025	0.0694499	0.0668297	0.147967	0.0442037	0.0491251	0.0465049	0.0395085	0.0579919	0.074246	0.0155667	0.0133395	0.000464735	0.00269189
2	0.00401508	0.00507953	0.0225658	0.0222764	0.0248731	0.0170333	0.0168679	0.0158768	0.0184734	0.0457575	0.0302934	0.0271522	0.0163805	0.0185906	0.0141272	0.0163374
2	0.000363713	0.0594835	0.0321847	0.0338583	0.0357289	0.0170333	0.0284109	0.0286726	0.0305432	0.124939	0.0962564	0.0805196	0.0110933	0.0126949	0.0264673	0.0280689
2	0.00231626	0.0266522	0.0253817	0.0231398	0.0231398	0.00934003	0.0195956	0.0187832	0.0187832	0	0.0165781	0.0402946	0.00227852	0.00227852	0.011281	0.011281
3	0.000556687	0.0222764	0.0208198	0.0200171	0.022568	0.00213413	0.00629423	0.00556082	0.00811175	0.0669468	0.0658173	0.0589779	0.00537012	0.0031932	0.0257821	0.0236052
2	0.00291719	0.02653	0.00371194	0.00195189	0.00449535	0.039085	0.00312069	0.0043758	0.00183234	0.0725507	0.0511525	0.0195956	0.0122974	0.0101259	0.0204756	0.0183041
2	0.00376178	0.0669468	0.0234811	0.0253059	0.0227208	0.066458	0.00949892	0.0113995	0.00881437	0.0496878	0.00833604	0.0267343	0.00673398	0.00893573	0.02919	0.0313918
2	0.000185398	0.0230653	0.0112227	0.0121659	0.014794	0.0136439	0.0157502	0.0145439	0.0171721	0.0377886	0.0100836	0.0135728	0.0285852	0.0263523	0.0336774	0.0314446
2	0.00370215	0.112704	0.01319	0.0102675	0.0142397	0.14752	0.00849503	0.00346975	0.00744198	0.0511525	0.0400746	0.0267343	0.0432425	0.0466135	0.0410971	0.0444681
2	0.000372306	0.0202034	0.00382641	0.00402127	0.00213713	0.0214751	0.0054629	0.00229786	0.004182	0.0843209	0.0681616	0.0372481	0.023737	0.0253485	0.0276074	0.0292189
2	0.00188008	0.0487571	0.00823332	0.00436481	0.00883224	0.0561886	0.00794809	0.0108429	0.00637543	0.115393	0.141202	0.168122	0.0175435	0.0213555	0.0134086	0.0172206
3	0.000183925	0.0875333	0.0691569	0.0696359	0.0683716	0.0740086	0.0461521	0.0485237	0.0472594	0.0434657	0.0117702	0.0118992	0.00614193	0.00722227	0.021044	0.0221243
3	0.00845327	0.0912329	0.0716419	0.0741017	0.0779394	0.104254	0.0650853	0.0671462	0.0709839	0.0934217	0.063387	0.0255541	0.0509272	0.0542008	0.0412942	0.0445678
3	0.00265624	0.0352324	0.00423705	0.00683942	0.00290913	0.069273	0.0101396	0.0121319	0.00820163	0.059314	0.0382645	0.0239122	0.00428701	0.000946268	0.00472861	0.00138787
2	0.000551952	0.0997029	0.0143075	0.00868618	0.0125126	0.127022	0.00112366	0.00597388	0.00214748	0.10067	0.0714195	0.0543577	0.0317052	0.0349706	0.0318919	0.0351573
3	0.000755642	0.0413927	0.0148069	0.0106581	0.00935583	0.0595857	0.0211893	0.0186052	0.017303	0.0217192	0.0397671	0.0569049	0.0245456	0.0256535	0.0237032	0.024811
3	0.00328458	0	0.00831211	0.00900124	0.00834768	0.00403998	0.0207395	0.0188036	0.01815	0.0102192	0.043321	0.0725507	0.037263	0.0367073	0.0353731	0.0348174
3	0.00205254	0.0498464	0.0630517	0.0634472	0.0666858	0.112605	0.0623918	0.0646848	0.0679234	0.0595857	0.0221888	0.00616031	0.049083	0.0518404	0.0331792	0.0359366
3	0.00262753	0.0434657	0.0257708	0.0256121	0.0262588	0.0323693	0.0188398	0.0201513	0.020798	0.0122345	0	0.00599036	0.0252767	0.0258275	0.0159057	0.0164565
2	0.00228777	0.0173741	0.00950354	0.00831211	0.0096443	0.0184834	0.00616031	0.0045005	0.00583269	0.0157943	0.0294788	0.0483047	0.00243667	0.00130716	0.0173035	0.016174
2	0.00416318	0.0326691	0.00192592	0.00209299	0.000772944	0.0413927	0.0127431	0.0138249	0.0151449	0.0177288	0.0393805	0.0669468	0.0222327	0.0233534	0.0326808	0.0338016
2	0.0011484	0.0440168	0	0.00235391	0.000219699	0.0488486	0.00119805	0.00129062	0.00128298	0.0543577	0.0562922	0.0547388	0.00403928	0.00184586	0.00197166	0.000221755
2	0	0.0306688	0.00800565	0.00839243	0.00397048	0.0259912	0.01161	0.0144223	0.0100004	0.157608	0.0637806	0.0395085	0.0162179	0.0199967	0.0173977	0.0211765
2	0.00176105	0.0117915	0.036551	0.0342478	0.0355289	0.00221015	0.0290382	0.025971	0.0272521	0.0299632	0.0184834	0.0131614	0.013445	0.0145376	0.0127167	0.0138093
2	0.00272058	0.0851103	0.0239122	0.0274828	0.0262054	0.0822786	0.0309115	0.0328155	0.0315381	0.0321847	0.0311735	0.0321847	0.0115178	0.010428	0.0031618	0.00207198
2	0.0043496	0.18988	0.0282896	0.0326691	0.0307172	0.224323	0.0308766	0.0392379	0.037286	0.0330003	0.0379322	0.0362122	0.0365414	0.0348806	0.0259912	0.0243304
2	0.00376829	0.0232298	0.0112227	0.0143187	0.0155979	0.0356404	0.00715886	0.00892854	0.0102078	0.0310342	0.0424489	0.0471791	0.0131535	0.0120623	0.012467	0.0113758
2	0.000179054	0.0395085	0.0169594	0.0178096	0.018445	0.0314978	0.00841275	0.00884091	0.0094763	0.0184834	0	0.00616031	0.0127171	0.0132597	0.0156183	0.0161608
2	0.00416926	0.11115	0.0192197	0.0244738	0.0219078	0.0862364	0	0.00453575	0.00196975	0.0579919	0.0284885	0	0.00858297	0.00639508	0.00425088	0.00206299
2	0.00229551	0.049218	0.0391521	0.0421977	0.0421977	0.0744477	0.0432989	0.0455049	0.0455049	0	0.0241785	0.0444191	0.00530488	0.00530488	0.00220375	0.00220375
2	0.000178465	0.0213631	0.0109492	0.00967288	0.00838988	0.0179734	0.00206316	0.00327771	0.00199471	0.0289637	0.00984837	0.0557552	0.00490695	0.00600089	0.0100888	0.0111827
2	0.00110225	0.0143582	0.0124093	0.00868618	0.0112296	0.0101713	0.0211893	0.0199846	0.0225281	0.0725507	0.0139145	0.09691	0.0385753	0.0407467	0.0313778	0.0335493
2	0.00118552	0.0511525	0.0165466	0.0204145	0.0170608	0.0474246	0	0.00122509	0.00212855	0.0365168	0.0418768	0.0471791	0.00946407	0.0123045	0.0154063	0.0182467
3	0.00190731	0.102662	0.00939052	0.00504999	0.00964574	0.0976647	0.0157064	0.0104028	0.0149985	0.0669468	0.0369544	0.01524	0.0247032	0.0207981	0.0263809	0.0224758
2	0.000358903	0.111366	0.0377886	0.0387251	0.0361285	0.116506	0.0387526	0.0431059	0.0405092	0.0457575	0.0455858	0.0389181	0.0320641	0.0298539	0.0322686	0.0300585
2	0.00145372	0.0866908	0.0270753	0.0181523	0.0219899	0.10067	0.0178852	0.0107905	0.0146282	0.0934217	0.0838076	0.0825349	0.00601768	0.00929127	0.0074003	0.00412671
2	0.00218789	0.0311935	0.00742402	0.00596295	0.0105038	0.0478838	0.00104023	0.00334503	0.0011958	0.0813049	0.0328251	0.0115819	0.00050427	0.0043696	0.00720148	0.00333615
2	0.00145614	0.00415596	0.0241337	0.0234811	0.0247584	0.0154727	0.00990829	0.00934003	0.0106174	0.0321847	0.0517842	0.0763883	0.0052072	0.00411738	0.00936392	0.0082741
2	0.00650016	0.0669468	0.0295552	0.0298162	0.0317623	0.0649408	0.0292894	0.031663	0.0336091	0.0347621	0.0134156	0	0.0187489	0.0204055	0.00977335	0.0114299
4	0.00424568	0.100465	0.0254859	0.0272297	0.0213739	0.0821868	0.0117702	0.0151074	0.00925167	0.0993846	0.105214	0.111974	0.0796546	0.0746722	0.0976616	0.0926792
2	0.00278098	0.0272469	0.00379299	0.00593578	0.00467146	0.0521443	0.0125286	0.0152783	0.0140139	0.0434657	0.0400446	0.0352324	0.0318255	0.0307451	0.0371281	0.0360478
2	0.001283	0.131672	0.0367774	0.0431569	0.0373961	0.119083	0.0363908	0.0409586	0.0351978	0.138303	0.0577429	0.0198948	0.0322705	0.027357	0.0279519	0.0230384
2	0.00131065	0.00742402	0.0250439	0.0244738	0.025112	0.00637118	0.0240123	0.0231062	0.0237444	0.0163904	0.0391521	0.0579919	0.0222101	0.0227546	0.0193052	0.0198497
4	0.000523755	0.00634017	0.0254859	0.0249663	0.0230987	0.0569761	0.0362644	0.0364941	0.0344555	0.0330003	0.00634018	0.0198948	0.0109809	0.00931853	0.0166342	0.0149064
4	0.00196878	0.226928	0.0800965	0.0860671	0.0827668	0.261067	0.0827266	0.091918	0.0886375	0.057992	0.104735	0.146128	0.041619	0.038888	0.0394922	0.0366696
2	0.00333602	0.119975	0.0477271	0.052178	0.052178	0.140669	0.0523881	0.0573394	0.0573394	0	0.0045005	0.00653087	0.0216964	0.0216964	0.0193059	0.0193059
3	0.00628253	0.0367228	0.0334238	0.0357857	0.0351399	0.0396727	0.0339261	0.0350994	0.0344536	0.0125891	0.0395806	1.77546	0.0482421	0.047692	0.0491276	0.0485775
2	0.000909899	0.0284885	0.0594646	0.0551084	0.0544479	0.017202	0.0510093	0.0489678	0.0483073	0.00877392	0.00991907	0.0326691	0.0270361	0.0264753	0.0321453	0.0315846
3	0.00327626	0.0880365	0.0107771	0.0137157	0.0124346	0.122805	0.00234122	0.00869861	0.0074175	0.0299632	0.0128553	0.0669468	0.0679325	0.069025	0.0772084	0.078301
2	0.000581774	0.0663067	0.0593607	0.0498741	0.0530839	0.0460129	0.0504762	0.0451146	0.0483244	0.0713559	0.0355105	0.00616031	0.00250814	0.00524473	0.00293476	0.00019818
2	0.0711466	0.0364293	0.0341192	0.0323446	0.0291011	0.0550476	0.01591	0.0182408	0.0149973	0.0579919	0.0216775	0.0125891	0.00311043	0.00587137	0.000654888	0.00210605
2	0.000752025	0.0234811	0.0175694	0.0190232	0.0216474	0.038345	0.0257435	0.0254859	0.0281101	0.0386294	0.0287506	0.017259	0.0128246	0.0150546	0.0201043	0.0223343
2	0.000179869	0.0755771	0.0504388	0.0526424	0.0520171	0.123835	0.057076	0.0608649	0.0602396	0.0347621	0.0448703	0.0659285	0.0242292	0.023694	0.0256717	0.0251365
2	0.00214563	0.0289637	0.02167	0.0193052	0.0199667	0.0156519	0.0237143	0.0234811	0.0241426	0.00860017	0.0255541	0.0450784	0.00750014	0.00806161	0.0150555	0.015617
3	0.000914882	0.237978	0.0351373	0.043338	0.0293595	0.243936	0.0298807	0.0377886	0.0238101	0.169461	0.178735	0.18799	0.0418831	0.0300302	0.0525136	0.0406608
2	0.0013319	0.0329168	0.0151074	0.0118992	0.0131654	0.0417547	0.004186	0.00220455	0.00347071	0.0413927	0.0267343	0.0312577	0.017464	0.0163823	0.0269231	0.0258414
2	0.000181447	0.0274962	0.0527657	0.0504388	0.0504388	0.0169127	0.018977	0.0185764	0.0185764	0	0.0382324	0.0570385	0.0148227	0.0148227	0.036097	0.036097
2	0.00105839	0.015029	0.0114295	0.0118992	0.0131599	0.0184051	0.0163904	0.0160021	0.0172628	0.0483047	0.0357156	0.0251835	0.0215398	0.0226175	0.0134196	0.0144973
2	0.00088433	0.11776	0.0230653	0.0270871	0.0264316	0.170017	0.0316188	0.0366561	0.0360006	0.00975984	0.014575	0.0137883	0.0148426	0.0153997	0.00829235	0.00884949
2	0.000373266	0.0121206	0.00402127	0.00425782	0.00489885	0.00225608	0.0109954	0.00934003	0.00998105	0.0147233	0.0270958	0.0471791	0.012115	0.0126616	0.00901166	0.00955828
2	0.00167717	0.00789648	0.00405886	0.00214467	0.00342956	0.00469512	0.00770631	0.00702378	0.00573889	0.0280287	0.0450536	0.0205217	0.0307123	0.029617	0.0348976	0.0338023
3	0.000375038	0.0170333	0.0180982	0.0145587	0.0126271	0.0234811	0.0093652	0.00753131	0.00559968	0.0401172	0.056171	0.159058	0.00383627	0.00548236	0.001944	0.0035901
2	0.000177735	0.0350742	0.0269118	0.0244738	0.0276695	0.0405335	0.0195956	0.0161724	0.0193681	0.0791812	0.0511525	0.0170333	0.00771878	0.0104451	0.00374233	0.0064686
2	0.000919531	0.0372481	0.0253817	0.0264523	0.0245572	0.0160538	0.0010871	0.00113541	0.000759695	0.0669468	0.0291884	0.013364	0.0368562	0.0352367	0.0258594	0.0242399
2	0.00296955	0.0103	0	0.00209299	0.00209299	0.00772099	0.00435387	0.00572201	0.00572201	0	0.0163904	0.0168135	0.0254363	0.0254363	0.0362521	0.0362521
4	0.00094105	0.0917704	0.0153296	0.0079689	0.0142404	0.117199	0.0120089	0.00277504	0.0091946	0.247784	0.060807	0.121044	0.0212066	0.0265753	0.0123387	0.0177569
